# Supplementary material for: The Fe–S cluster assembly protein IscU2 increases α-ketoglutarate catabolism and DNA 5mC to promote tumor growth
Source: Cell Discov. 2023 Jul 25;9:76. doi: 10.1038/s41421-023-00558-8 (PMC10366194; doi:10.1038/s41421-023-00558-8)
Supplement: Supplementary file 3 — Supplementary dataset [file 41421_2023_558_MOESM3_ESM.xls]

## Sheet: supplementary dataset 1
5mC (osWGBS)	Chr	Start	End	Gene Symbol	GeneID	TanscriptID	Strand	Variation	Element		5hmC (WGBS - osWGBS）	Chr	Start	End	Gene Symbol	GeneID	TanscriptID	Strand	Variation	Element
	chr1	633019	633149	MIR12136	113219467	NR_162149	-	Hypo	promoter			chr1	1309942	1310002	ACAP3	116983	NM_030649	-	Hyper	promoter
	chr1	633155	633207	MIR12136	113219467	NR_162149	-	Hypo	promoter			chr1	6034587	6034696	KCNAB2	8514	NM_001199860	+	Hyper	promoter
	chr1	1760328	1760378	NADK	65220	NM_001198995	-	Hypo	promoter			chr1	12849536	12849783	HNRNPCL1	343069	NM_001013631	-	Hyper	promoter
	chr1	7680258	7680325	CAMTA1	23261	NM_001349613	+	Hypo	promoter			chr1	15154554	15154679	TMEM51-AS1	200197	NR_027136	-	Hyper	promoter
	chr1	23559191	23559250	ID3	3399	NM_002167	-	Hypo	promoter			chr1	15742502	15742595	TMEM82	388595	NM_001013641	+	Hyper	promoter
	chr1	23928347	23928716	MIR378F	100616492	NR_039615	+	Hypo	promoter			chr1	18957305	18957428	IFFO2	126917	NM_001136265	-	Hyper	promoter
	chr1	28812001	28812092	OPRD1	4985	NM_000911	+	Hypo	promoter			chr1	20587534	20587863	CDA	978	NM_001785	+	Hyper	promoter
	chr1	40784199	40784258	KCNQ4	9132	NM_004700	+	Hypo	promoter			chr1	28089237	28089351	EYA3	2140	NM_001282560	-	Hyper	promoter
	chr1	40784199	40784258	KCNQ4	9132	NM_172163	+	Hypo	promoter			chr1	28089237	28089351	EYA3	2140	NM_001990	-	Hyper	promoter
	chr1	44777675	44777769	SNORD38A	94162	NR_001456	+	Hypo	promoter			chr1	28089237	28089351	EYA3	2140	NM_001282561	-	Hyper	promoter
	chr1	44777675	44777769	SNORD38B	94163	NR_001457	+	Hypo	promoter			chr1	28089237	28089351	EYA3	2140	NM_001282562	-	Hyper	promoter
	chr1	46203288	46203390	LURAP1	541468	NM_001013615	+	Hypo	promoter			chr1	28089237	28089351	EYA3	2140	NR_104214	-	Hyper	promoter
	chr1	63322583	63322657	FOXD3	27022	NM_012183	+	Hypo	promoter			chr1	34858688	34858826	SMIM12	113444	NM_001164824	-	Hyper	promoter
	chr1	63322583	63322657	FOXD3-AS1	100996301	NR_121634	-	Hypo	promoter			chr1	39081692	39081810	MACF1	23499	NM_012090	+	Hyper	promoter
	chr1	63322583	63322657	FOXD3-AS1	100996301	NR_121635	-	Hypo	promoter			chr1	45500811	45500961	CCDC163	126661	NM_001102601	-	Hyper	promoter
	chr1	63322703	63322768	FOXD3	27022	NM_012183	+	Hypo	promoter			chr1	45500811	45500961	CCDC163	126661	NM_001358406	-	Hyper	promoter
	chr1	63322703	63322768	FOXD3-AS1	100996301	NR_121634	-	Hypo	promoter			chr1	45500811	45500961	CCDC163	126661	NM_001358407	-	Hyper	promoter
	chr1	63322703	63322768	FOXD3-AS1	100996301	NR_121635	-	Hypo	promoter			chr1	45500811	45500961	CCDC163	126661	NR_033297	-	Hyper	promoter
	chr1	72282437	72282585	NEGR1	257194	NM_173808	-	Hypo	promoter			chr1	45500811	45500961	CCDC163	126661	NR_033298	-	Hyper	promoter
	chr1	77282390	77282517	AK5	26289	NM_174858	+	Hypo	promoter			chr1	45500811	45500961	CCDC163	126661	NR_152411	-	Hyper	promoter
	chr1	77282390	77282517	AK5	26289	NM_012093	+	Hypo	promoter			chr1	45500811	45500961	CCDC163	126661	NR_152412	-	Hyper	promoter
	chr1	111738655	111738778	INKA2-AS1	100506343	NR_038951	+	Hypo	promoter			chr1	45500811	45500961	CCDC163	126661	NR_152413	-	Hyper	promoter
	chr1	111738655	111738778	INKA2-AS1	100506343	NR_038952	+	Hypo	promoter			chr1	45500811	45500961	CCDC163	126661	NR_152414	-	Hyper	promoter
	chr1	111740465	111740551	INKA2	55924	NM_019099	-	Hypo	promoter			chr1	46203288	46203390	LURAP1	541468	NM_001013615	+	Hyper	promoter
	chr1	121117037	121117250	HIST2H2BA	NA	NR_027337	-	Hypo	promoter			chr1	46337887	46338021	NSUN4	387338	NM_199044	+	Hyper	promoter
	chr1	121117037	121117250	HIST2H2BA	NA	NR_160942	-	Hypo	promoter			chr1	46337887	46338021	NSUN4	387338	NR_045789	+	Hyper	promoter
	chr1	121117037	121117250	HIST2H2BA	NA	NR_160944	-	Hypo	promoter			chr1	46337887	46338021	NSUN4	387338	NR_045790	+	Hyper	promoter
	chr1	150630716	150630815	ENSA	2029	NM_207047	-	Hypo	promoter			chr1	46337887	46338021	NSUN4	387338	NR_045791	+	Hyper	promoter
	chr1	150630716	150630815	ENSA	2029	NM_207045	-	Hypo	promoter			chr1	46341590	46341724	NSUN4	387338	NM_001256127	+	Hyper	promoter
	chr1	150630716	150630815	ENSA	2029	NM_207046	-	Hypo	promoter			chr1	46341590	46341724	NSUN4	387338	NM_001256128	+	Hyper	promoter
	chr1	150630716	150630815	ENSA	2029	NM_004436	-	Hypo	promoter			chr1	84893471	84893551	LPAR3	23566	NM_012152	-	Hyper	promoter
	chr1	150630716	150630815	ENSA	2029	NM_207042	-	Hypo	promoter			chr1	115089272	115089339	TSPAN2	10100	NM_001308315	-	Hyper	promoter
	chr1	150630716	150630815	ENSA	2029	NM_207043	-	Hypo	promoter			chr1	115089272	115089339	TSPAN2	10100	NM_001308316	-	Hyper	promoter
	chr1	150630716	150630815	ENSA	2029	NM_207044	-	Hypo	promoter			chr1	115089272	115089339	TSPAN2	10100	NM_005725	-	Hyper	promoter
	chr1	150630716	150630815	ENSA	2029	NM_207168	-	Hypo	promoter			chr1	115918165	115918241	LINC01649	101928995	NR_125969	+	Hyper	promoter
	chr1	154328514	154328640	ATP8B2	57198	NM_001367934	+	Hypo	promoter			chr1	116109766	116109947	MAB21L3	126868	NM_152367	+	Hyper	promoter
	chr1	155139968	155140062	DPM3	54344	NM_018973	-	Hypo	promoter			chr1	161023269	161023319	F11R	50848	NM_001348091	-	Hyper	promoter
	chr1	156081746	156081896	LMNA	4000	NM_001282625	+	Hypo	promoter			chr1	161023269	161023319	F11R	50848	NM_016946	-	Hyper	promoter
	chr1	178037984	178038061	CRYZL2P-SEC16B	111240474	NR_151492	-	Hypo	promoter			chr1	207454141	207454270	CR2	1380	NM_001006658	+	Hyper	promoter
	chr1	178037984	178038061	CRYZL2P	730102	NR_037167	-	Hypo	promoter			chr1	207454141	207454270	CR2	1380	NM_001877	+	Hyper	promoter
	chr1	178037984	178038061	CRYZL2P	730102	NR_151483	-	Hypo	promoter			chr1	207454695	207454934	CR2	1380	NM_001877	+	Hyper	promoter
	chr1	178037984	178038061	CRYZL2P	730102	NR_151484	-	Hypo	promoter			chr1	228626509	228626622	RNA5S10	100169761	NR_023372	-	Hyper	promoter
	chr1	178037984	178038061	CRYZL2P	730102	NR_151485	-	Hypo	promoter			chr1	228626509	228626622	RNA5S11	100169762	NR_023373	-	Hyper	promoter
	chr1	178037984	178038061	CRYZL2P	730102	NR_151486	-	Hypo	promoter			chr1	228626509	228626622	RNA5S12	100169763	NR_023374	-	Hyper	promoter
	chr1	178037984	178038061	CRYZL2P	730102	NR_151487	-	Hypo	promoter			chr1	228626509	228626622	RNA5S13	100169764	NR_023375	-	Hyper	promoter
	chr1	178037984	178038061	CRYZL2P	730102	NR_151488	-	Hypo	promoter			chr1	228626509	228626622	RNA5S14	100169765	NR_023376	-	Hyper	promoter
	chr1	178037984	178038061	CRYZL2P	730102	NR_151489	-	Hypo	promoter			chr1	228626509	228626622	RNA5S15	100169766	NR_023377	-	Hyper	promoter
	chr1	178037984	178038061	CRYZL2P-SEC16B	111240474	NM_001356505	-	Hypo	promoter			chr1	228626509	228626622	RNA5S16	100169767	NR_023378	-	Hyper	promoter
	chr1	178037984	178038061	CRYZL2P-SEC16B	111240474	NM_001356506	-	Hypo	promoter			chr1	228626509	228626622	RNA5S17	100169768	NR_023379	-	Hyper	promoter
	chr1	213987582	213987690	PROX1	5629	NM_001270616	+	Hypo	promoter			chr1	228626509	228626622	RNA5S1	100169751	NR_023363	-	Hyper	promoter
	chr1	213987582	213987690	PROX1-AS1	100505832	NR_037850	-	Hypo	promoter			chr1	228626509	228626622	RNA5S2	100169753	NR_023364	-	Hyper	promoter
	chr1	213987582	213987690	PROX1	5629	NM_002763	+	Hypo	promoter			chr1	228626509	228626622	RNA5S3	100169754	NR_023365	-	Hyper	promoter
	chr1	217090125	217090279	ESRRG	2104	NM_001243506	-	Hypo	promoter			chr1	228626509	228626622	RNA5S4	100169755	NR_023366	-	Hyper	promoter
	chr1	217090125	217090279	ESRRG	2104	NM_001350123	-	Hypo	promoter			chr1	228626509	228626622	RNA5S5	100169756	NR_023367	-	Hyper	promoter
	chr1	217090125	217090279	ESRRG	2104	NM_206595	-	Hypo	promoter			chr1	228626509	228626622	RNA5S6	100169757	NR_023368	-	Hyper	promoter
	chr1	217090125	217090279	ESRRG	2104	NM_206594	-	Hypo	promoter			chr1	228626509	228626622	RNA5S7	100169758	NR_023369	-	Hyper	promoter
	chr1	217090125	217090279	ESRRG	2104	NM_001243505	-	Hypo	promoter			chr1	228626509	228626622	RNA5S8	100169759	NR_023370	-	Hyper	promoter
	chr1	217090125	217090279	ESRRG	2104	NM_001350122	-	Hypo	promoter			chr1	247990666	247990857	OR2L1P	26247	NR_002145	+	Hyper	promoter
	chr1	226548440	226548530	STUM	375057	NM_001003665	+	Hypo	promoter			chr10	3066437	3066741	PFKP	5214	NM_001323068	+	Hyper	promoter
	chr10	6201649	6201861	PFKFB3	5209	NM_001314063	+	Hypo	promoter			chr10	3066437	3066741	PFKP	5214	NM_001323069	+	Hyper	promoter
	chr10	6201649	6201861	PFKFB3	5209	NM_001323017	+	Hypo	promoter			chr10	3066437	3066741	PFKP	5214	NM_001323071	+	Hyper	promoter
	chr10	6201649	6201861	PFKFB3	5209	NM_001363545	+	Hypo	promoter			chr10	3066437	3066741	PFKP	5214	NM_002627	+	Hyper	promoter
	chr10	6201649	6201861	PFKFB3	5209	NM_004566	+	Hypo	promoter			chr10	3066437	3066741	PFKP	5214	NM_001323067	+	Hyper	promoter
	chr10	11742253	11742351	ECHDC3	79746	NM_024693	+	Hypo	promoter			chr10	3066437	3066741	PFKP	5214	NM_001242339	+	Hyper	promoter
	chr10	11742693	11742755	ECHDC3	79746	NM_024693	+	Hypo	promoter			chr10	3066437	3066741	PFKP	5214	NM_001323072	+	Hyper	promoter
	chr10	22927758	22927967	ARMC3	219681	NM_001282747	+	Hypo	promoter			chr10	3066437	3066741	LOC101927824	101927824	NR_160681	-	Hyper	promoter
	chr10	22927758	22927967	ARMC3	219681	NM_001282745	+	Hypo	promoter			chr10	3066437	3066741	LOC101927824	101927824	NR_160682	-	Hyper	promoter
	chr10	22927758	22927967	ARMC3	219681	NM_001282746	+	Hypo	promoter			chr10	22927758	22927967	ARMC3	219681	NM_001282747	+	Hyper	promoter
	chr10	22927758	22927967	ARMC3	219681	NM_173081	+	Hypo	promoter			chr10	22927758	22927967	ARMC3	219681	NM_001282745	+	Hyper	promoter
	chr10	43077023	43077080	RET	5979	NM_020630	+	Hypo	promoter			chr10	22927758	22927967	ARMC3	219681	NM_001282746	+	Hyper	promoter
	chr10	43077023	43077080	RET	5979	NM_020975	+	Hypo	promoter			chr10	22927758	22927967	ARMC3	219681	NM_173081	+	Hyper	promoter
	chr10	52313447	52313579	DKK1	22943	NM_012242	+	Hypo	promoter			chr10	24952497	24952584	PRTFDC1	56952	NM_001282786	-	Hyper	promoter
	chr10	68331298	68331358	HNRNPH3	3189	NM_001322438	+	Hypo	promoter			chr10	24952497	24952584	PRTFDC1	56952	NM_020200	-	Hyper	promoter
	chr10	68331298	68331358	HNRNPH3	3189	NM_001322445	+	Hypo	promoter			chr10	44384569	44384642	CXCL12	6387	NM_000609	-	Hyper	promoter
	chr10	68331298	68331358	HNRNPH3	3189	NM_001322434	+	Hypo	promoter			chr10	44384569	44384642	CXCL12	6387	NM_001033886	-	Hyper	promoter
	chr10	68331298	68331358	HNRNPH3	3189	NM_001322436	+	Hypo	promoter			chr10	44384569	44384642	CXCL12	6387	NM_001178134	-	Hyper	promoter
	chr10	68331298	68331358	HNRNPH3	3189	NM_001322439	+	Hypo	promoter			chr10	44384569	44384642	CXCL12	6387	NM_001277990	-	Hyper	promoter
	chr10	68331298	68331358	HNRNPH3	3189	NM_001322440	+	Hypo	promoter			chr10	44384569	44384642	CXCL12	6387	NM_199168	-	Hyper	promoter
	chr10	68331298	68331358	HNRNPH3	3189	NM_001322442	+	Hypo	promoter			chr10	46282929	46283001	LOC105378577	105378577	NR_160731	+	Hyper	promoter
	chr10	68331298	68331358	HNRNPH3	3189	NM_001322443	+	Hypo	promoter			chr10	52313447	52313579	DKK1	22943	NM_012242	+	Hyper	promoter
	chr10	68331298	68331358	HNRNPH3	3189	NM_001322444	+	Hypo	promoter			chr10	114042655	114042838	ADRB1	153	NM_000684	+	Hyper	promoter
	chr10	68331298	68331358	HNRNPH3	3189	NM_001322446	+	Hypo	promoter			chr10	115092502	115092668	ATRNL1	26033	NM_001276282	+	Hyper	promoter
	chr10	68331298	68331358	HNRNPH3	3189	NM_001322447	+	Hypo	promoter			chr10	115092502	115092668	ATRNL1	26033	NM_207303	+	Hyper	promoter
	chr10	68331298	68331358	HNRNPH3	3189	NM_001322448	+	Hypo	promoter			chr10	115092502	115092668	ATRNL1	26033	NR_074088	+	Hyper	promoter
	chr10	68331298	68331358	HNRNPH3	3189	NM_001322450	+	Hypo	promoter			chr10	127736465	127736518	FOXI2	399823	NM_207426	+	Hyper	promoter
	chr10	68331298	68331358	HNRNPH3	3189	NM_001322451	+	Hypo	promoter			chr10	132786984	132787049	NKX6-2	84504	NM_177400	-	Hyper	promoter
	chr10	68331298	68331358	HNRNPH3	3189	NM_001322452	+	Hypo	promoter			chr10	132961961	132962038	LINC01167	103695432	NR_125763	-	Hyper	promoter
	chr10	68331298	68331358	HNRNPH3	3189	NM_001322453	+	Hypo	promoter			chr11	369480	369921	B4GALNT4	338707	NM_178537	+	Hyper	promoter
	chr10	68331298	68331358	HNRNPH3	3189	NM_012207	+	Hypo	promoter			chr11	2699976	2700071	KCNQ1OT1	10984	NR_002728	-	Hyper	promoter
	chr10	68331298	68331358	HNRNPH3	3189	NM_021644	+	Hypo	promoter			chr11	2700461	2700569	KCNQ1OT1	10984	NR_002728	-	Hyper	promoter
	chr10	68331298	68331358	HNRNPH3	3189	NM_001322437	+	Hypo	promoter			chr11	19714315	19714707	LOC100126784	100126784	NR_015384	-	Hyper	promoter
	chr10	68331298	68331358	HNRNPH3	3189	NM_001322441	+	Hypo	promoter			chr11	22192635	22192817	ANO5	203859	NM_001142649	+	Hyper	promoter
	chr10	68331298	68331358	HNRNPH3	3189	NM_001322449	+	Hypo	promoter			chr11	22192635	22192817	ANO5	203859	NM_213599	+	Hyper	promoter
	chr10	75431675	75431779	LRMDA	83938	NM_001305581	+	Hypo	promoter			chr11	33015550	33015756	DEPDC7	91614	NM_001077242	+	Hyper	promoter
	chr10	96130481	96130622	ZNF518A	9849	NM_001278525	+	Hypo	promoter			chr11	33015550	33015756	DEPDC7	91614	NM_139160	+	Hyper	promoter
	chr10	96130481	96130622	ZNF518A	9849	NM_001330732	+	Hypo	promoter			chr11	35617784	35617882	FJX1	24147	NM_014344	+	Hyper	promoter
	chr10	96130481	96130622	ZNF518A	9849	NM_001330733	+	Hypo	promoter			chr11	35618876	35618971	FJX1	24147	NM_014344	+	Hyper	promoter
	chr10	96130481	96130622	ZNF518A	9849	NM_001330735	+	Hypo	promoter			chr11	43581730	43581922	MIR129-2	406918	NR_029697	+	Hyper	promoter
	chr10	96130481	96130622	ZNF518A	9849	NM_001330736	+	Hypo	promoter			chr11	43680217	43680323	HSD17B12	51144	NM_016142	+	Hyper	promoter
	chr10	96130481	96130622	ZNF518A	9849	NM_001330737	+	Hypo	promoter			chr11	61967396	61967454	FTH1	2495	NM_002032	-	Hyper	promoter
	chr10	96130481	96130622	ZNF518A	9849	NM_001330738	+	Hypo	promoter			chr11	62689772	62689873	LRRN4CL	221091	NM_203422	-	Hyper	promoter
	chr10	96130481	96130622	ZNF518A	9849	NM_001330734	+	Hypo	promoter			chr11	65312521	65312619	CDC42EP2	10435	NM_006779	+	Hyper	promoter
	chr10	111077244	111077350	ADRA2A	150	NM_000681	+	Hypo	promoter			chr11	65441948	65442049	MIR612	693197	NR_030343	+	Hyper	promoter
	chr10	117137915	117138050	VAX1	11023	NM_001112704	-	Hypo	promoter			chr11	65781655	65781766	AP5B1	91056	NM_138368	-	Hyper	promoter
	chr10	117137915	117138050	VAX1	11023	NM_199131	-	Hypo	promoter			chr11	65786757	65786813	OVOL1	5017	NM_004561	+	Hyper	promoter
	chr10	124091927	124092069	CHST15	51363	NM_014863	-	Hypo	promoter			chr11	71452381	71452448	NADSYN1	55191	NM_018161	+	Hyper	promoter
	chr10	124091927	124092069	CHST15	51363	NM_015892	-	Hypo	promoter			chr11	78575563	78575697	NARS2	79731	NM_001243251	-	Hyper	promoter
	chr11	369874	369958	B4GALNT4	338707	NM_178537	+	Hypo	promoter			chr11	78575563	78575697	NARS2	79731	NM_024678	-	Hyper	promoter
	chr11	2139007	2139135	IGF2	3481	NM_001291861	-	Hypo	promoter			chr11	93330178	93330350	DEUP1	159989	NM_181645	+	Hyper	promoter
	chr11	2139007	2139135	IGF2-AS	51214	NR_028043	+	Hypo	promoter			chr11	117098973	117099094	SIK3	23387	NM_001281748	-	Hyper	promoter
	chr11	2139007	2139135	IGF2-AS	51214	NR_133657	+	Hypo	promoter			chr11	117098973	117099094	SIK3	23387	NM_001281749	-	Hyper	promoter
	chr11	2139007	2139135	IGF2	3481	NM_000612	-	Hypo	promoter			chr11	117098973	117099094	SIK3	23387	NM_001366686	-	Hyper	promoter
	chr11	2377304	2377357	CD81	975	NM_004356	+	Hypo	promoter			chr11	117098973	117099094	SIK3	23387	NM_001366687	-	Hyper	promoter
	chr11	2700431	2700569	KCNQ1OT1	10984	NR_002728	-	Hypo	promoter			chr11	117098973	117099094	SIK3	23387	NM_025164	-	Hyper	promoter
	chr11	8594088	8594138	STK33	65975	NM_001289061	-	Hypo	promoter			chr11	119423201	119423275	THY1	7070	NM_001311160	-	Hyper	promoter
	chr11	8594088	8594138	STK33	65975	NM_001352397	-	Hypo	promoter			chr11	124758488	124758546	LOC101929340	101929340	NR_120577	+	Hyper	promoter
	chr11	8594088	8594138	STK33	65975	NM_001352398	-	Hypo	promoter			chr11	133532216	133532300	OPCML	4978	NM_001012393	-	Hyper	promoter
	chr11	8594088	8594138	STK33	65975	NM_030906	-	Hypo	promoter			chr11	133532216	133532300	OPCML	4978	NM_001319104	-	Hyper	promoter
	chr11	8594088	8594138	STK33	65975	NM_001289058	-	Hypo	promoter			chr12	1818290	1818961	LRTM2	654429	NM_001163925	+	Hyper	promoter
	chr11	8594088	8594138	STK33	65975	NM_001289059	-	Hypo	promoter			chr12	1818290	1818961	LRTM2	654429	NM_001039029	+	Hyper	promoter
	chr11	8594088	8594138	STK33	65975	NM_001352387	-	Hypo	promoter			chr12	1818290	1818961	LRTM2	654429	NM_001163926	+	Hyper	promoter
	chr11	8594088	8594138	STK33	65975	NM_001352388	-	Hypo	promoter			chr12	3076696	3076780	TSPAN9	10867	NM_001168320	+	Hyper	promoter
	chr11	8594088	8594138	STK33	65975	NM_001352389	-	Hypo	promoter			chr12	3076696	3076780	TSPAN9	10867	NM_006675	+	Hyper	promoter
	chr11	8594088	8594138	STK33	65975	NM_001352390	-	Hypo	promoter			chr12	4722032	4722269	GAU1	101929549	NR_110112	-	Hyper	promoter
	chr11	8594088	8594138	STK33	65975	NM_001352391	-	Hypo	promoter			chr12	57240618	57240780	NDUFA4L2	56901	NM_020142	-	Hyper	promoter
	chr11	8594088	8594138	STK33	65975	NM_001352392	-	Hypo	promoter			chr12	65167982	65168048	LEMD3	23592	NM_001167614	+	Hyper	promoter
	chr11	8594088	8594138	STK33	65975	NM_001352393	-	Hypo	promoter			chr12	65167982	65168048	LEMD3	23592	NM_014319	+	Hyper	promoter
	chr11	8594088	8594138	STK33	65975	NM_001352394	-	Hypo	promoter			chr12	69358948	69359086	YEATS4	8089	NM_001300950	+	Hyper	promoter
	chr11	8594088	8594138	STK33	65975	NM_001352395	-	Hypo	promoter			chr12	69358948	69359086	YEATS4	8089	NM_006530	+	Hyper	promoter
	chr11	8594088	8594138	STK33	65975	NM_001352396	-	Hypo	promoter			chr12	76879658	76879734	CSRP2	1466	NM_001300965	-	Hyper	promoter
	chr11	8594088	8594138	STK33	65975	NM_001352399	-	Hypo	promoter			chr12	76879658	76879734	CSRP2	1466	NM_001321	-	Hyper	promoter
	chr11	10509320	10509959	MIR4485	100616263	NR_039705	-	Hypo	promoter			chr12	109833273	109833444	MIR4497	100616454	NR_039718	+	Hyper	promoter
	chr11	10509320	10509959	MTRNR2L8	100463486	NM_001190702	-	Hypo	promoter			chr12	109833273	109833444	TRPV4	59341	NM_021625	-	Hyper	promoter
	chr11	33162367	33162433	CSTF3	1479	NM_001326	-	Hypo	promoter			chr12	110688968	110689155	HVCN1	84329	NM_032369	-	Hyper	promoter
	chr11	33162367	33162433	CSTF3	1479	NM_001033505	-	Hypo	promoter			chr12	114409610	114409696	TBX5	6910	NM_080717	-	Hyper	promoter
	chr11	33162367	33162433	CSTF3	1479	NM_001033506	-	Hypo	promoter			chr12	114409610	114409696	TBX5	6910	NM_000192	-	Hyper	promoter
	chr11	35618527	35618581	FJX1	24147	NM_014344	+	Hypo	promoter			chr13	19119513	19119729	LOC107984132	107984132	NR_146902	-	Hyper	promoter
	chr11	35618768	35618905	FJX1	24147	NM_014344	+	Hypo	promoter			chr13	26051513	26051566	SHISA2	387914	NM_001007538	-	Hyper	promoter
	chr11	43579165	43579262	MIR129-2	406918	NR_029697	+	Hypo	promoter			chr13	28100696	28100861	FLT3	2322	NR_130706	-	Hyper	promoter
	chr11	64744662	64744815	RASGRP2	10235	NM_001098671	-	Hypo	promoter			chr13	28100696	28100861	FLT3	2322	NM_004119	-	Hyper	promoter
	chr11	64744662	64744815	RASGRP2	10235	NM_001318398	-	Hypo	promoter			chr13	36297616	36297825	CCDC169	728591	NM_001144981	-	Hyper	promoter
	chr11	64744662	64744815	RASGRP2	10235	NM_001098670	-	Hypo	promoter			chr13	36297616	36297825	CCDC169	728591	NM_001144984	-	Hyper	promoter
	chr11	68043623	68043767	MIR6753	102465451	NR_106811	+	Hypo	promoter			chr13	36297616	36297825	CCDC169	728591	NM_001144985	-	Hyper	promoter
	chr11	75583464	75583515	LOC105369391	105369391	NR_145823	+	Hypo	promoter			chr13	36297616	36297825	CCDC169	728591	NM_001144986	-	Hyper	promoter
	chr11	128891223	128891319	KCNJ5	3762	NM_000890	+	Hypo	promoter			chr13	36297616	36297825	CCDC169	728591	NM_001198908	-	Hyper	promoter
	chr11	128891223	128891319	KCNJ5	3762	NM_001354169	+	Hypo	promoter			chr13	36297616	36297825	CCDC169-SOHLH2	100526761	NM_001198910	-	Hyper	promoter
	chr12	6451555	6451662	TAPBPL	55080	NR_147126	+	Hypo	promoter			chr13	36297616	36297825	CCDC169	728591	NM_001144982	-	Hyper	promoter
	chr12	6451555	6451662	TAPBPL	55080	NM_001351355	+	Hypo	promoter			chr13	36297616	36297825	CCDC169	728591	NM_001144983	-	Hyper	promoter
	chr12	6451555	6451662	TAPBPL	55080	NM_018009	+	Hypo	promoter			chr13	43023693	43023749	DNAJC15	29103	NM_013238	+	Hyper	promoter
	chr12	6451555	6451662	TAPBPL	55080	NR_147127	+	Hypo	promoter			chr13	49496446	49496630	PHF11	51131	NR_135323	+	Hyper	promoter
	chr12	6451555	6451662	TAPBPL	55080	NR_147128	+	Hypo	promoter			chr13	49496446	49496630	PHF11	51131	NM_001040444	+	Hyper	promoter
	chr12	6451555	6451662	TAPBPL	55080	NR_147129	+	Hypo	promoter			chr13	75636987	75637038	LMO7-AS1	101927155	NR_120410	-	Hyper	promoter
	chr12	6451555	6451662	CD27-AS1	678655	NR_015382	-	Hypo	promoter			chr13	75636987	75637038	LMO7-AS1	101927155	NR_120411	-	Hyper	promoter
	chr12	6944533	6944599	PTPN6	5777	NM_080548	+	Hypo	promoter			chr13	75636987	75637038	LMO7-AS1	101927155	NR_120412	-	Hyper	promoter
	chr12	7765517	7765761	NANOGNB	360030	NM_001145465	+	Hypo	promoter			chr13	94711353	94711492	SOX21-AS1	100507533	NR_046514	+	Hyper	promoter
	chr12	22335424	22335535	ST8SIA1	6489	NM_001304450	-	Hypo	promoter			chr13	99970658	99970848	ZIC5	85416	NR_146225	-	Hyper	promoter
	chr12	22335424	22335535	ST8SIA1	6489	NM_003034	-	Hypo	promoter			chr13	102394579	102394684	FGF14-AS2	283481	NR_036487	+	Hyper	promoter
	chr12	57240610	57240782	NDUFA4L2	56901	NM_020142	-	Hypo	promoter			chr13	102394579	102394684	FGF14-IT1	283480	NR_036486	-	Hyper	promoter
	chr12	94616534	94616591	TMCC3	57458	NM_001301036	-	Hypo	promoter			chr14	38208075	38208390	SSTR1	6751	NM_001049	+	Hyper	promoter
	chr12	95791285	95791353	NTN4	59277	NM_001329702	-	Hypo	promoter			chr14	49691991	49692122	KLHDC1	122773	NM_172193	+	Hyper	promoter
	chr12	95791285	95791353	NTN4	59277	NM_001329700	-	Hypo	promoter			chr14	73237909	73238134	PAPLN	89932	NM_001365906	+	Hyper	promoter
	chr12	95791285	95791353	NTN4	59277	NM_021229	-	Hypo	promoter			chr14	73237909	73238134	PAPLN	89932	NM_001365907	+	Hyper	promoter
	chr12	95791285	95791353	NTN4	59277	NM_001329701	-	Hypo	promoter			chr14	73246337	73246897	LOC101928123	101928123	NR_135248	-	Hyper	promoter
	chr12	102063365	102063525	WASHC3	51019	NM_016053	-	Hypo	promoter			chr14	74922981	74923047	RPS6KL1	83694	NM_031464	-	Hyper	promoter
	chr12	102063365	102063525	WASHC3	51019	NM_001301107	-	Hypo	promoter			chr14	74922981	74923047	RPS6KL1	83694	NR_163406	-	Hyper	promoter
	chr12	108828888	108829021	SSH1	54434	NM_001161331	-	Hypo	promoter			chr14	74922981	74923047	RPS6KL1	83694	NM_001370252	-	Hyper	promoter
	chr12	110688997	110689160	HVCN1	84329	NM_032369	-	Hypo	promoter			chr14	74922981	74923047	RPS6KL1	83694	NM_001370253	-	Hyper	promoter
	chr12	114684695	114684812	TBX3	6926	NM_005996	-	Hypo	promoter			chr14	74922981	74923047	RPS6KL1	83694	NM_001370255	-	Hyper	promoter
	chr12	114684695	114684812	TBX3	6926	NM_016569	-	Hypo	promoter			chr14	74922981	74923047	RPS6KL1	83694	NM_001370256	-	Hyper	promoter
	chr12	122774680	122774760	CCDC62	84660	NM_201435	+	Hypo	promoter			chr14	74922981	74923047	RPS6KL1	83694	NM_001370257	-	Hyper	promoter
	chr12	122774680	122774760	CCDC62	84660	NR_027918	+	Hypo	promoter			chr14	74922981	74923047	RPS6KL1	83694	NM_001370258	-	Hyper	promoter
	chr12	122973532	122973627	OGFOD2	79676	NM_001304834	+	Hypo	promoter			chr14	74922981	74923047	RPS6KL1	83694	NR_163404	-	Hyper	promoter
	chr12	122973532	122973627	OGFOD2	79676	NM_001304835	+	Hypo	promoter			chr14	74922981	74923047	RPS6KL1	83694	NR_163405	-	Hyper	promoter
	chr12	122973532	122973627	OGFOD2	79676	NM_001304836	+	Hypo	promoter			chr14	74923102	74923197	RPS6KL1	83694	NM_031464	-	Hyper	promoter
	chr12	122973532	122973627	OGFOD2	79676	NM_001304837	+	Hypo	promoter			chr14	74923102	74923197	RPS6KL1	83694	NR_163406	-	Hyper	promoter
	chr12	122973532	122973627	OGFOD2	79676	NM_001304838	+	Hypo	promoter			chr14	74923102	74923197	RPS6KL1	83694	NM_001370252	-	Hyper	promoter
	chr12	122973532	122973627	OGFOD2	79676	NM_024623	+	Hypo	promoter			chr14	74923102	74923197	RPS6KL1	83694	NM_001370253	-	Hyper	promoter
	chr12	122973532	122973627	OGFOD2	79676	NM_001304833	+	Hypo	promoter			chr14	74923102	74923197	RPS6KL1	83694	NM_001370255	-	Hyper	promoter
	chr12	124913269	124913405	MIR5188	100847004	NR_049820	+	Hypo	promoter			chr14	74923102	74923197	RPS6KL1	83694	NM_001370256	-	Hyper	promoter
	chr12	128116765	128116862	LINC02368	101927694	NR_104648	+	Hypo	promoter			chr14	74923102	74923197	RPS6KL1	83694	NM_001370257	-	Hyper	promoter
	chr12	131828248	131828312	MMP17	4326	NM_016155	+	Hypo	promoter			chr14	74923102	74923197	RPS6KL1	83694	NM_001370258	-	Hyper	promoter
	chr13	24680255	24680374	ATP12A	479	NM_001676	+	Hypo	promoter			chr14	74923102	74923197	RPS6KL1	83694	NR_163404	-	Hyper	promoter
	chr13	24680255	24680374	ATP12A	479	NM_001185085	+	Hypo	promoter			chr14	74923102	74923197	RPS6KL1	83694	NR_163405	-	Hyper	promoter
	chr13	26050730	26050801	SHISA2	387914	NM_001007538	-	Hypo	promoter			chr14	96391181	96391236	AK7	122481	NM_001350888	+	Hyper	promoter
	chr13	26051513	26051575	SHISA2	387914	NM_001007538	-	Hypo	promoter			chr14	96391181	96391236	AK7	122481	NM_001350890	+	Hyper	promoter
	chr13	27790613	27790687	GSX1	219409	NM_145657	+	Hypo	promoter			chr14	96391181	96391236	AK7	122481	NM_001350891	+	Hyper	promoter
	chr13	34941666	34941857	NBEA	26960	NM_015678	+	Hypo	promoter			chr14	96391181	96391236	AK7	122481	NM_001350892	+	Hyper	promoter
	chr13	34942470	34942599	NBEA	26960	NM_015678	+	Hypo	promoter			chr14	96391181	96391236	AK7	122481	NM_152327	+	Hyper	promoter
	chr13	36297481	36297921	CCDC169	728591	NM_001144981	-	Hypo	promoter			chr14	104223363	104223499	LINC02691	145195	NR_146611	+	Hyper	promoter
	chr13	36297481	36297921	CCDC169	728591	NM_001144984	-	Hypo	promoter			chr14	104223363	104223499	LINC02691	145195	NR_146612	+	Hyper	promoter
	chr13	36297481	36297921	CCDC169	728591	NM_001144985	-	Hypo	promoter			chr14	104223363	104223499	LINC02691	145195	NR_146613	+	Hyper	promoter
	chr13	36297481	36297921	CCDC169	728591	NM_001144986	-	Hypo	promoter			chr14	105485825	105485919	CRIP1	1396	NM_001311	+	Hyper	promoter
	chr13	36297481	36297921	CCDC169	728591	NM_001198908	-	Hypo	promoter			chr15	36579140	36579279	C15orf41	84529	NM_001130010	+	Hyper	promoter
	chr13	36297481	36297921	CCDC169-SOHLH2	100526761	NM_001198910	-	Hypo	promoter			chr15	36579140	36579279	C15orf41	84529	NM_001290233	+	Hyper	promoter
	chr13	36297481	36297921	CCDC169	728591	NM_001144982	-	Hypo	promoter			chr15	36579140	36579279	C15orf41	84529	NM_001321756	+	Hyper	promoter
	chr13	36297481	36297921	CCDC169	728591	NM_001144983	-	Hypo	promoter			chr15	36579140	36579279	C15orf41	84529	NM_001321757	+	Hyper	promoter
	chr13	45340099	45340149	TPT1-AS1	100190939	NR_024458	+	Hypo	promoter			chr15	36579140	36579279	C15orf41	84529	NM_001321758	+	Hyper	promoter
	chr13	94711374	94711480	SOX21-AS1	100507533	NR_046514	+	Hypo	promoter			chr15	36579140	36579279	C15orf41	84529	NM_001321759	+	Hyper	promoter
	chr13	94712054	94712105	SOX21-AS1	100507533	NR_046514	+	Hypo	promoter			chr15	36579140	36579279	C15orf41	84529	NM_001321760	+	Hyper	promoter
	chr13	94712054	94712105	SOX21	11166	NM_007084	-	Hypo	promoter			chr15	36579140	36579279	C15orf41	84529	NM_001321761	+	Hyper	promoter
	chr13	102394623	102394712	FGF14-AS2	283481	NR_036487	+	Hypo	promoter			chr15	41230371	41230571	CHP1	11261	NM_007236	+	Hyper	promoter
	chr13	102394623	102394712	FGF14-IT1	283480	NR_036486	-	Hypo	promoter			chr15	41230371	41230571	EXD1	161829	NM_001286441	-	Hyper	promoter
	chr13	106534521	106534618	EFNB2	1948	NM_004093	-	Hypo	promoter			chr15	41230371	41230571	EXD1	161829	NM_152596	-	Hyper	promoter
	chr13	113001975	113002041	MCF2L	23263	NM_001320815	+	Hypo	promoter			chr15	44426312	44426369	CTDSPL2	51496	NM_016396	+	Hyper	promoter
	chr13	113001975	113002041	MCF2L	23263	NM_001320817	+	Hypo	promoter			chr15	45378413	45378475	GATM	2628	NM_001482	-	Hyper	promoter
	chr13	113001975	113002041	MCF2L	23263	NM_024979	+	Hypo	promoter			chr15	45378580	45378679	GATM	2628	NM_001482	-	Hyper	promoter
	chr14	23352647	23352765	SLC22A17	51310	NM_001289050	-	Hypo	promoter			chr15	50182583	50182683	SLC27A2	11001	NM_001159629	+	Hyper	promoter
	chr14	23352647	23352765	SLC22A17	51310	NM_020372	-	Hypo	promoter			chr15	50182583	50182683	SLC27A2	11001	NM_003645	+	Hyper	promoter
	chr14	23352647	23352765	SLC22A17	51310	NM_016609	-	Hypo	promoter			chr15	55318338	55318392	PIGB	9488	NM_004855	+	Hyper	promoter
	chr14	23352647	23352765	SLC22A17	51310	NR_110290	-	Hypo	promoter			chr15	55916695	55916887	NEDD4	4734	NM_001284338	-	Hyper	promoter
	chr14	24071560	24071627	CPNE6	9362	NM_006032	+	Hypo	promoter			chr15	55916695	55916887	NEDD4	4734	NM_001284339	-	Hyper	promoter
	chr14	24366987	24367174	NFATC4	4776	NM_001136022	+	Hypo	promoter			chr15	55916695	55916887	NEDD4	4734	NM_001284340	-	Hyper	promoter
	chr14	24366987	24367174	NFATC4	4776	NM_001198967	+	Hypo	promoter			chr15	55916695	55916887	NEDD4	4734	NM_198400	-	Hyper	promoter
	chr14	24366987	24367174	NFATC4	4776	NM_001320043	+	Hypo	promoter			chr15	55916695	55916887	NEDD4	4734	NR_104302	-	Hyper	promoter
	chr14	24366987	24367174	NFATC4	4776	NM_001198965	+	Hypo	promoter			chr15	64827322	64827446	PIF1	80119	NM_001286496	-	Hyper	promoter
	chr14	24366987	24367174	NFATC4	4776	NM_004554	+	Hypo	promoter			chr15	64827322	64827446	PIF1	80119	NM_001286497	-	Hyper	promoter
	chr14	24366987	24367174	NFATC4	4776	NM_001288802	+	Hypo	promoter			chr15	64827322	64827446	PIF1	80119	NM_001286499	-	Hyper	promoter
	chr14	24366987	24367174	NFATC4	4776	NM_001363681	+	Hypo	promoter			chr15	64827322	64827446	PIF1	80119	NM_025049	-	Hyper	promoter
	chr14	24366987	24367174	NFATC4	4776	NM_001363682	+	Hypo	promoter			chr15	84569725	84569890	LINC00933	100506874	NR_038274	+	Hyper	promoter
	chr14	24366987	24367174	NFATC4	4776	NM_001198966	+	Hypo	promoter			chr15	84569725	84569890	LINC00933	100506874	NR_038273	+	Hyper	promoter
	chr14	31422466	31422638	HEATR5A	25938	NM_015473	-	Hypo	promoter			chr15	84630283	84630441	SCAND2P	54581	NR_003654	+	Hyper	promoter
	chr14	38207949	38208013	SSTR1	6751	NM_001049	+	Hypo	promoter			chr15	84630283	84630441	SCAND2P	54581	NR_004859	+	Hyper	promoter
	chr14	55050606	55050682	MAPK1IP1L	93487	NM_144578	+	Hypo	promoter			chr15	99014759	99014825	LUNAR1	104564224	NR_126487	+	Hyper	promoter
	chr14	73237830	73237881	PAPLN	89932	NM_001365906	+	Hypo	promoter			chr16	2468007	2468087	LOC729652	729652	NR_135198	-	Hyper	promoter
	chr14	73237830	73237881	PAPLN	89932	NM_001365907	+	Hypo	promoter			chr16	3442490	3442828	NAA60	79903	NM_001317093	+	Hyper	promoter
	chr14	73237830	73237881	PAPLN	89932	NM_173462	+	Hypo	promoter			chr16	3442490	3442828	NAA60	79903	NM_001083601	+	Hyper	promoter
	chr14	73237830	73237881	PAPLN	89932	NR_158677	+	Hypo	promoter			chr16	3443773	3443955	NAA60	79903	NM_001317093	+	Hyper	promoter
	chr14	73237830	73237881	PAPLN	89932	NR_158678	+	Hypo	promoter			chr16	3443773	3443955	NAA60	79903	NM_001083601	+	Hyper	promoter
	chr14	74955385	74955477	PGF	5228	NM_001207012	-	Hypo	promoter			chr16	3443773	3443955	ZNF597	146434	NM_152457	-	Hyper	promoter
	chr14	74955385	74955477	PGF	5228	NM_001293643	-	Hypo	promoter			chr16	5035896	5036460	NAGPA	51172	NM_016256	-	Hyper	promoter
	chr14	74955385	74955477	PGF	5228	NM_002632	-	Hypo	promoter			chr16	18927658	18927721	SMG1	23049	NM_015092	-	Hyper	promoter
	chr14	75662346	75662427	ERG28	11161	NM_007176	-	Hypo	promoter			chr16	20901842	20901907	DCUN1D3	123879	NM_173475	-	Hyper	promoter
	chr14	90062119	90062247	KCNK13	56659	NM_022054	+	Hypo	promoter			chr16	21820196	21820268	RRN3P1	730092	NR_003370	-	Hyper	promoter
	chr15	22757823	22757893	LOC283683	283683	NR_040057	+	Hypo	promoter			chr16	21820196	21820268	RRN3	54700	NM_001301064	-	Hyper	promoter
	chr15	23565504	23565610	MKRN3	7681	NM_005664	+	Hypo	promoter			chr16	21820196	21820268	RRN3	54700	NM_018427	-	Hyper	promoter
	chr15	41559200	41559326	TYRO3	7301	NM_006293	+	Hypo	promoter			chr16	24610031	24610141	TNRC6A	27327	NM_001351850	+	Hyper	promoter
	chr15	41559200	41559326	TYRO3	7301	NM_001330264	+	Hypo	promoter			chr16	30874436	30874487	MIR762HG	101928736	NR_110940	+	Hyper	promoter
	chr15	55318338	55318392	PIGB	9488	NM_004855	+	Hypo	promoter			chr16	30874436	30874487	MIR762HG	101928736	NR_110941	+	Hyper	promoter
	chr15	55916695	55916815	NEDD4	4734	NM_001284338	-	Hypo	promoter			chr16	30874436	30874487	MIR762HG	101928736	NR_110942	+	Hyper	promoter
	chr15	55916695	55916815	NEDD4	4734	NM_001284339	-	Hypo	promoter			chr16	31106313	31106384	BCKDK	10295	NM_001122957	+	Hyper	promoter
	chr15	55916695	55916815	NEDD4	4734	NM_001284340	-	Hypo	promoter			chr16	31106313	31106384	BCKDK	10295	NM_001271926	+	Hyper	promoter
	chr15	55916695	55916815	NEDD4	4734	NM_198400	-	Hypo	promoter			chr16	31106313	31106384	BCKDK	10295	NM_005881	+	Hyper	promoter
	chr15	55916695	55916815	NEDD4	4734	NR_104302	-	Hypo	promoter			chr16	58463940	58464081	NDRG4	65009	NM_020465	+	Hyper	promoter
	chr15	67124234	67125070	SMAD3	4088	NM_001145102	+	Hypo	promoter			chr16	58463940	58464081	NDRG4	65009	NM_001130487	+	Hyper	promoter
	chr15	69452834	69452945	RPLP1	6176	NM_001003	+	Hypo	promoter			chr16	58463940	58464081	NDRG4	65009	NM_001363869	+	Hyper	promoter
	chr15	69452834	69452945	RPLP1	6176	NM_213725	+	Hypo	promoter			chr16	58463940	58464081	NDRG4	65009	NM_022910	+	Hyper	promoter
	chr15	92655400	92655474	FAM174B	400451	NM_207446	-	Hypo	promoter			chr16	66427414	66427538	BEAN1	146227	NM_001136106	+	Hyper	promoter
	chr15	96331996	96332048	NR2F2	7026	NM_001145156	+	Hypo	promoter			chr16	66427414	66427538	BEAN1	146227	NM_001178020	+	Hyper	promoter
	chr15	96331996	96332048	MIR1469	100302258	NR_031715	+	Hypo	promoter			chr16	66427414	66427538	BEAN1	146227	NM_001197224	+	Hyper	promoter
	chr15	96331996	96332048	NR2F2	7026	NM_001145157	+	Hypo	promoter			chr16	66427414	66427538	BEAN1	146227	NM_001197225	+	Hyper	promoter
	chr15	100879191	100879243	ALDH1A3	220	NM_000693	+	Hypo	promoter			chr16	70188504	70188658	LOC105371328	105371328	NR_135173	+	Hyper	promoter
	chr15	100879191	100879243	ALDH1A3	220	NM_001293815	+	Hypo	promoter			chr16	83968083	83968149	NECAB2	54550	NM_001329748	+	Hyper	promoter
	chr15	101746705	101746774	LOC100128108	100128108	NM_001321552	-	Hypo	promoter			chr16	83968083	83968149	NECAB2	54550	NM_019065	+	Hyper	promoter
	chr15	101746705	101746774	LOC100128108	100128108	NM_001321551	-	Hypo	promoter			chr16	83968083	83968149	NECAB2	54550	NM_001329749	+	Hyper	promoter
	chr15	101746705	101746774	LOC100128108	100128108	NM_001321553	-	Hypo	promoter			chr16	84146443	84146585	HSDL1	83693	NM_031463	-	Hyper	promoter
	chr16	10726	10844	DDX11L10	100287029	NR_045117	+	Hypo	promoter			chr16	84146443	84146585	HSDL1	83693	NM_001146051	-	Hyper	promoter
	chr16	980767	980907	SOX8	30812	NM_014587	+	Hypo	promoter			chr16	87602638	87602784	JPH3	57338	NM_001271604	+	Hyper	promoter
	chr16	2519807	2519919	AMDHD2	51005	NM_001145815	+	Hypo	promoter			chr16	87602638	87602784	JPH3	57338	NM_001271605	+	Hyper	promoter
	chr16	2519807	2519919	AMDHD2	51005	NM_001330449	+	Hypo	promoter			chr16	87602638	87602784	JPH3	57338	NM_020655	+	Hyper	promoter
	chr16	2519807	2519919	AMDHD2	51005	NM_015944	+	Hypo	promoter			chr16	88802644	88802762	CDT1	81620	NM_030928	+	Hyper	promoter
	chr16	3305639	3305731	ZNF75A	7627	NM_001302109	+	Hypo	promoter			chr16	89575740	89575830	CPNE7	27132	NM_014427	+	Hyper	promoter
	chr16	3305639	3305731	ZNF75A	7627	NM_001352495	+	Hypo	promoter			chr16	89575740	89575830	CPNE7	27132	NM_153636	+	Hyper	promoter
	chr16	3305639	3305731	ZNF75A	7627	NM_001352497	+	Hypo	promoter			chr16	90018882	90018935	GAS8	2622	NM_001286209	+	Hyper	promoter
	chr16	3305639	3305731	ZNF75A	7627	NM_153028	+	Hypo	promoter			chr17	5586057	5586405	NLRP1	22861	NM_001033053	-	Hyper	promoter
	chr16	3305639	3305731	ZNF75A	7627	NM_001324085	+	Hypo	promoter			chr17	5586057	5586405	NLRP1	22861	NM_014922	-	Hyper	promoter
	chr16	3305639	3305731	ZNF75A	7627	NM_001352498	+	Hypo	promoter			chr17	5586057	5586405	NLRP1	22861	NM_033004	-	Hyper	promoter
	chr16	3305639	3305731	ZNF75A	7627	NM_001324041	+	Hypo	promoter			chr17	5586057	5586405	NLRP1	22861	NM_033006	-	Hyper	promoter
	chr16	3305639	3305731	TIGD7	91151	NM_033208	-	Hypo	promoter			chr17	5586057	5586405	NLRP1	22861	NM_033007	-	Hyper	promoter
	chr16	3442723	3442828	NAA60	79903	NM_001317093	+	Hypo	promoter			chr17	17839144	17839239	SREBF1	6720	NM_001005291	-	Hyper	promoter
	chr16	3442723	3442828	NAA60	79903	NM_001083601	+	Hypo	promoter			chr17	17839144	17839239	SREBF1	6720	NM_004176	-	Hyper	promoter
	chr16	3443844	3443955	NAA60	79903	NM_001317093	+	Hypo	promoter			chr17	28371338	28371400	SARM1	23098	NM_015077	+	Hyper	promoter
	chr16	3443844	3443955	NAA60	79903	NM_001083601	+	Hypo	promoter			chr17	28371338	28371400	VTN	7448	NM_000638	-	Hyper	promoter
	chr16	3443844	3443955	ZNF597	146434	NM_152457	-	Hypo	promoter			chr17	33293132	33293189	ASIC2	40	NM_183377	-	Hyper	promoter
	chr16	10181967	10182019	GRIN2A	2903	NM_001134408	-	Hypo	promoter			chr17	34579560	34579691	TMEM132E	124842	NM_001304438	+	Hyper	promoter
	chr16	10181967	10182019	GRIN2A	2903	NM_001134407	-	Hypo	promoter			chr17	34579560	34579691	C17orf102	400591	NR_160787	-	Hyper	promoter
	chr16	30095941	30096421	LOC101928595	101928595	NR_135192	+	Hypo	promoter			chr17	39668480	39668683	PNMT	5409	NM_002686	+	Hyper	promoter
	chr16	30095941	30096421	YPEL3	83719	NM_001145524	-	Hypo	promoter			chr17	40026209	40026406	MIR6884	102466757	NR_106944	-	Hyper	promoter
	chr16	30095941	30096421	YPEL3	83719	NM_031477	-	Hypo	promoter			chr17	48891217	48891287	ATP5MC1	516	NM_001002027	+	Hyper	promoter
	chr16	30096581	30096643	LOC101928595	101928595	NR_135192	+	Hypo	promoter			chr17	48891217	48891287	ATP5MC1	516	NM_005175	+	Hyper	promoter
	chr16	30096581	30096643	YPEL3	83719	NM_001145524	-	Hypo	promoter			chr17	49509393	49509847	MIR6165	102465141	NR_106751	+	Hyper	promoter
	chr16	30096581	30096643	YPEL3	83719	NM_031477	-	Hypo	promoter			chr17	51152319	51152384	NME1-NME2	654364	NR_037149	+	Hyper	promoter
	chr16	31010842	31010910	STX1B	112755	NM_052874	-	Hypo	promoter			chr17	51152319	51152384	NME1	4830	NM_000269	+	Hyper	promoter
	chr16	31471955	31472115	TGFB1I1	7041	NM_001042454	+	Hypo	promoter			chr17	51152319	51152384	NME1	4830	NM_198175	+	Hyper	promoter
	chr16	31471955	31472115	TGFB1I1	7041	NM_001164719	+	Hypo	promoter			chr17	51152319	51152384	NME1-NME2	654364	NM_001018136	+	Hyper	promoter
	chr16	31471955	31472115	TGFB1I1	7041	NM_015927	+	Hypo	promoter			chr17	64664012	64664125	SMURF2	64750	NM_022739	-	Hyper	promoter
	chr16	54286290	54286489	IRX3	79191	NM_024336	-	Hypo	promoter			chr17	75525972	75526139	LLGL2	3993	NM_001031803	+	Hyper	promoter
	chr16	58464014	58464068	NDRG4	65009	NM_020465	+	Hypo	promoter			chr17	75525972	75526139	LLGL2	3993	NM_004524	+	Hyper	promoter
	chr16	58464014	58464068	NDRG4	65009	NM_001130487	+	Hypo	promoter			chr17	75525972	75526139	LLGL2	3993	NM_001015002	+	Hyper	promoter
	chr16	58464014	58464068	NDRG4	65009	NM_001363869	+	Hypo	promoter			chr18	37566973	37567093	CELF4	56853	NM_001025087	-	Hyper	promoter
	chr16	58464014	58464068	NDRG4	65009	NM_022910	+	Hypo	promoter			chr18	37566973	37567093	CELF4	56853	NM_001025088	-	Hyper	promoter
	chr16	58464070	58464129	NDRG4	65009	NM_020465	+	Hypo	promoter			chr18	37566973	37567093	CELF4	56853	NM_001025089	-	Hyper	promoter
	chr16	58464070	58464129	NDRG4	65009	NM_001130487	+	Hypo	promoter			chr18	37566973	37567093	CELF4	56853	NM_001330603	-	Hyper	promoter
	chr16	58464070	58464129	NDRG4	65009	NM_001363869	+	Hypo	promoter			chr18	37566973	37567093	CELF4	56853	NM_001353695	-	Hyper	promoter
	chr16	58464070	58464129	NDRG4	65009	NM_022910	+	Hypo	promoter			chr18	37566973	37567093	CELF4	56853	NM_001353696	-	Hyper	promoter
	chr16	58464216	58464278	NDRG4	65009	NM_001130487	+	Hypo	promoter			chr18	37566973	37567093	CELF4	56853	NM_001353697	-	Hyper	promoter
	chr16	58464216	58464278	NDRG4	65009	NM_001363869	+	Hypo	promoter			chr18	37566973	37567093	CELF4	56853	NM_001353698	-	Hyper	promoter
	chr16	58464216	58464278	NDRG4	65009	NM_022910	+	Hypo	promoter			chr18	37566973	37567093	CELF4	56853	NM_001353699	-	Hyper	promoter
	chr16	66925352	66925464	RRAD	6236	NM_004165	-	Hypo	promoter			chr18	37566973	37567093	CELF4	56853	NM_001353700	-	Hyper	promoter
	chr16	66925352	66925464	RRAD	6236	NM_001128850	-	Hypo	promoter			chr18	37566973	37567093	CELF4	56853	NM_001353701	-	Hyper	promoter
	chr16	67174204	67174304	NOL3	8996	NM_001185057	+	Hypo	promoter			chr18	37566973	37567093	CELF4	56853	NM_001353702	-	Hyper	promoter
	chr16	67174204	67174304	NOL3	8996	NM_001276311	+	Hypo	promoter			chr18	37566973	37567093	CELF4	56853	NM_001353703	-	Hyper	promoter
	chr16	67174204	67174304	NOL3	8996	NM_003946	+	Hypo	promoter			chr18	37566973	37567093	CELF4	56853	NM_001353705	-	Hyper	promoter
	chr16	68737234	68737300	CDH1	999	NM_001317184	+	Hypo	promoter			chr18	37566973	37567093	CELF4	56853	NM_001353706	-	Hyper	promoter
	chr16	68737234	68737300	CDH1	999	NM_001317185	+	Hypo	promoter			chr18	37566973	37567093	CELF4	56853	NM_001353707	-	Hyper	promoter
	chr16	68737234	68737300	CDH1	999	NM_001317186	+	Hypo	promoter			chr18	37566973	37567093	CELF4	56853	NM_001353708	-	Hyper	promoter
	chr16	68737234	68737300	CDH1	999	NM_004360	+	Hypo	promoter			chr18	37566973	37567093	CELF4	56853	NM_001353709	-	Hyper	promoter
	chr16	70188438	70188505	LOC105371328	105371328	NR_135173	+	Hypo	promoter			chr18	37566973	37567093	CELF4	56853	NM_001353710	-	Hyper	promoter
	chr16	70188527	70188630	LOC105371328	105371328	NR_135173	+	Hypo	promoter			chr18	37566973	37567093	CELF4	56853	NM_001353711	-	Hyper	promoter
	chr16	75434379	75434605	CFDP1	10428	NM_006324	-	Hypo	promoter			chr18	37566973	37567093	CELF4	56853	NM_001353712	-	Hyper	promoter
	chr16	81008393	81008464	CMC2	56942	NM_001351967	-	Hypo	promoter			chr18	37566973	37567093	CELF4	56853	NM_001353713	-	Hyper	promoter
	chr16	81008393	81008464	CMC2	56942	NM_001351968	-	Hypo	promoter			chr18	37566973	37567093	CELF4	56853	NM_001353714	-	Hyper	promoter
	chr16	81008393	81008464	CMC2	56942	NM_001351970	-	Hypo	promoter			chr18	37566973	37567093	CELF4	56853	NM_001353715	-	Hyper	promoter
	chr16	81008393	81008464	CMC2	56942	NM_020188	-	Hypo	promoter			chr18	37566973	37567093	CELF4	56853	NM_001353716	-	Hyper	promoter
	chr16	81008393	81008464	CMC2	56942	NR_147839	-	Hypo	promoter			chr18	37566973	37567093	CELF4	56853	NM_001353717	-	Hyper	promoter
	chr16	81008393	81008464	CMC2	56942	NR_147842	-	Hypo	promoter			chr18	37566973	37567093	CELF4	56853	NM_001353718	-	Hyper	promoter
	chr16	81008393	81008464	CMC2	56942	NR_147843	-	Hypo	promoter			chr18	37566973	37567093	CELF4	56853	NM_001353719	-	Hyper	promoter
	chr16	81008393	81008464	CMC2	56942	NR_147838	-	Hypo	promoter			chr18	37566973	37567093	CELF4	56853	NM_001353720	-	Hyper	promoter
	chr16	81008393	81008464	CMC2	56942	NR_147840	-	Hypo	promoter			chr18	37566973	37567093	CELF4	56853	NM_001353721	-	Hyper	promoter
	chr16	81008393	81008464	CMC2	56942	NR_147841	-	Hypo	promoter			chr18	37566973	37567093	CELF4	56853	NM_001353722	-	Hyper	promoter
	chr16	83898744	83898813	MLYCD	23417	NM_012213	+	Hypo	promoter			chr18	37566973	37567093	CELF4	56853	NM_001353723	-	Hyper	promoter
	chr16	83968083	83968149	NECAB2	54550	NM_001329748	+	Hypo	promoter			chr18	37566973	37567093	CELF4	56853	NM_001353724	-	Hyper	promoter
	chr16	83968083	83968149	NECAB2	54550	NM_019065	+	Hypo	promoter			chr18	37566973	37567093	CELF4	56853	NM_001353725	-	Hyper	promoter
	chr16	83968083	83968149	NECAB2	54550	NM_001329749	+	Hypo	promoter			chr18	37566973	37567093	CELF4	56853	NM_001353726	-	Hyper	promoter
	chr16	87602555	87602618	JPH3	57338	NM_001271604	+	Hypo	promoter			chr18	37566973	37567093	CELF4	56853	NM_001353727	-	Hyper	promoter
	chr16	87602555	87602618	JPH3	57338	NM_001271605	+	Hypo	promoter			chr18	37566973	37567093	CELF4	56853	NM_001353728	-	Hyper	promoter
	chr16	87602555	87602618	JPH3	57338	NM_020655	+	Hypo	promoter			chr18	37566973	37567093	CELF4	56853	NM_001353729	-	Hyper	promoter
	chr16	87602638	87602759	JPH3	57338	NM_001271604	+	Hypo	promoter			chr18	37566973	37567093	CELF4	56853	NM_001353730	-	Hyper	promoter
	chr16	87602638	87602759	JPH3	57338	NM_001271605	+	Hypo	promoter			chr18	37566973	37567093	CELF4	56853	NM_001353731	-	Hyper	promoter
	chr16	87602638	87602759	JPH3	57338	NM_020655	+	Hypo	promoter			chr18	37566973	37567093	CELF4	56853	NM_001353732	-	Hyper	promoter
	chr16	88978608	88978665	CBFA2T3	863	NM_005187	-	Hypo	promoter			chr18	37566973	37567093	CELF4	56853	NM_001353733	-	Hyper	promoter
	chr16	89574613	89574722	CPNE7	27132	NM_014427	+	Hypo	promoter			chr18	37566973	37567093	CELF4	56853	NM_001353734	-	Hyper	promoter
	chr16	89574613	89574722	CPNE7	27132	NM_153636	+	Hypo	promoter			chr18	37566973	37567093	CELF4	56853	NM_001353735	-	Hyper	promoter
	chr16	89575681	89575737	CPNE7	27132	NM_014427	+	Hypo	promoter			chr18	37566973	37567093	CELF4	56853	NM_001353736	-	Hyper	promoter
	chr16	89575681	89575737	CPNE7	27132	NM_153636	+	Hypo	promoter			chr18	37566973	37567093	CELF4	56853	NM_001353737	-	Hyper	promoter
	chr17	6444754	6444816	PIMREG	54478	NM_001195228	+	Hypo	promoter			chr18	37566973	37567093	CELF4	56853	NM_001353738	-	Hyper	promoter
	chr17	6444754	6444816	PIMREG	54478	NM_019013	+	Hypo	promoter			chr18	37566973	37567093	CELF4	56853	NM_001353739	-	Hyper	promoter
	chr17	7294875	7294939	YBX2	51087	NM_015982	-	Hypo	promoter			chr18	37566973	37567093	CELF4	56853	NM_001353740	-	Hyper	promoter
	chr17	9792345	9792418	DHRS7C	201140	NM_001105571	-	Hypo	promoter			chr18	37566973	37567093	CELF4	56853	NM_001353741	-	Hyper	promoter
	chr17	9792345	9792418	DHRS7C	201140	NM_001220493	-	Hypo	promoter			chr18	37566973	37567093	CELF4	56853	NM_001353742	-	Hyper	promoter
	chr17	39668569	39668660	PNMT	5409	NM_002686	+	Hypo	promoter			chr18	37566973	37567093	CELF4	56853	NM_001353743	-	Hyper	promoter
	chr17	43909549	43909915	MPP2	4355	NM_001278370	-	Hypo	promoter			chr18	37566973	37567093	CELF4	56853	NM_001353744	-	Hyper	promoter
	chr17	43909549	43909915	MPP2	4355	NM_001278371	-	Hypo	promoter			chr18	37566973	37567093	CELF4	56853	NM_001353745	-	Hyper	promoter
	chr17	43909549	43909915	MPP2	4355	NM_001278372	-	Hypo	promoter			chr18	37566973	37567093	CELF4	56853	NM_001353746	-	Hyper	promoter
	chr17	43909549	43909915	MPP2	4355	NM_001278373	-	Hypo	promoter			chr18	37566973	37567093	CELF4	56853	NM_001353747	-	Hyper	promoter
	chr17	43909549	43909915	MPP2	4355	NM_001278374	-	Hypo	promoter			chr18	37566973	37567093	CELF4	56853	NM_001353748	-	Hyper	promoter
	chr17	43909549	43909915	MPP2	4355	NM_005374	-	Hypo	promoter			chr18	37566973	37567093	CELF4	56853	NM_001353749	-	Hyper	promoter
	chr17	43909549	43909915	MPP2	4355	NM_001278381	-	Hypo	promoter			chr18	37566973	37567093	CELF4	56853	NM_001353750	-	Hyper	promoter
	chr17	44325401	44325476	SLC25A39	51629	NM_001143780	-	Hypo	promoter			chr18	37566973	37567093	CELF4	56853	NM_001353751	-	Hyper	promoter
	chr17	44325401	44325476	SLC25A39	51629	NM_001366726	-	Hypo	promoter			chr18	37566973	37567093	CELF4	56853	NM_001353752	-	Hyper	promoter
	chr17	44325401	44325476	SLC25A39	51629	NR_159401	-	Hypo	promoter			chr18	37566973	37567093	CELF4	56853	NM_001353753	-	Hyper	promoter
	chr17	44325401	44325476	SLC25A39	51629	NR_159402	-	Hypo	promoter			chr18	37566973	37567093	CELF4	56853	NM_001353754	-	Hyper	promoter
	chr17	44325401	44325476	SLC25A39	51629	NR_159403	-	Hypo	promoter			chr18	37566973	37567093	CELF4	56853	NM_001353755	-	Hyper	promoter
	chr17	44325401	44325476	SLC25A39	51629	NR_159404	-	Hypo	promoter			chr18	37566973	37567093	CELF4	56853	NM_020180	-	Hyper	promoter
	chr17	44325401	44325476	SLC25A39	51629	NR_159405	-	Hypo	promoter			chr18	37566973	37567093	CELF4	56853	NR_148518	-	Hyper	promoter
	chr17	44325401	44325476	SLC25A39	51629	NM_001321240	-	Hypo	promoter			chr18	37566973	37567093	CELF4	56853	NR_148519	-	Hyper	promoter
	chr17	44325401	44325476	SLC25A39	51629	NM_001321241	-	Hypo	promoter			chr18	37566973	37567093	CELF4	56853	NR_148520	-	Hyper	promoter
	chr17	44325401	44325476	SLC25A39	51629	NM_016016	-	Hypo	promoter			chr18	37566973	37567093	CELF4	56853	NR_148521	-	Hyper	promoter
	chr17	48817045	48817282	TTLL6	284076	NM_001366314	-	Hypo	promoter			chr18	37566973	37567093	CELF4	56853	NR_148522	-	Hyper	promoter
	chr17	48817045	48817282	TTLL6	284076	NM_001130918	-	Hypo	promoter			chr18	37566973	37567093	CELF4	56853	NR_148523	-	Hyper	promoter
	chr17	48891209	48891287	ATP5MC1	516	NM_001002027	+	Hypo	promoter			chr18	37566973	37567093	CELF4	56853	NR_148524	-	Hyper	promoter
	chr17	48891209	48891287	ATP5MC1	516	NM_005175	+	Hypo	promoter			chr18	37566973	37567093	CELF4	56853	NR_148525	-	Hyper	promoter
	chr17	59895265	59895424	TUBD1	51174	NM_016261	-	Hypo	promoter			chr18	37566973	37567093	CELF4	56853	NR_148526	-	Hyper	promoter
	chr17	59895265	59895424	TUBD1	51174	NM_001193609	-	Hypo	promoter			chr18	37566973	37567093	CELF4	56853	NR_148527	-	Hyper	promoter
	chr17	59895265	59895424	TUBD1	51174	NM_001193610	-	Hypo	promoter			chr18	37566973	37567093	CELF4	56853	NR_148528	-	Hyper	promoter
	chr17	59895265	59895424	TUBD1	51174	NM_001193611	-	Hypo	promoter			chr18	49814936	49815004	ACAA2	10449	NM_006111	-	Hyper	promoter
	chr17	59895265	59895424	TUBD1	51174	NM_001193612	-	Hypo	promoter			chr19	1401391	1401444	GAMT	2593	NM_000156	-	Hyper	promoter
	chr17	59895265	59895424	TUBD1	51174	NM_001193613	-	Hypo	promoter			chr19	1401391	1401444	GAMT	2593	NM_138924	-	Hyper	promoter
	chr17	63476866	63476945	ACE	1636	NM_000789	+	Hypo	promoter			chr19	4832120	4832192	TICAM1	148022	NM_182919	-	Hyper	promoter
	chr17	72122903	72123015	SOX9-AS1	400618	NR_103737	-	Hypo	promoter			chr19	7678877	7678998	TRAPPC5	126003	NM_001042461	+	Hyper	promoter
	chr17	74431178	74431283	GPRC5C	55890	NM_001366261	+	Hypo	promoter			chr19	7678877	7678998	TRAPPC5	126003	NM_001042462	+	Hyper	promoter
	chr17	74431178	74431283	GPRC5C	55890	NM_001366262	+	Hypo	promoter			chr19	7678877	7678998	TRAPPC5	126003	NM_174894	+	Hyper	promoter
	chr17	74431178	74431283	GPRC5C	55890	NM_022036	+	Hypo	promoter			chr19	8318894	8319112	RPS28	6234	NM_001031	+	Hyper	promoter
	chr17	74431178	74431283	GPRC5C	55890	NM_018653	+	Hypo	promoter			chr19	8577431	8577667	MYO1F	4542	NM_001348355	-	Hyper	promoter
	chr17	75525951	75526139	LLGL2	3993	NM_001031803	+	Hypo	promoter			chr19	8577431	8577667	MYO1F	4542	NM_012335	-	Hyper	promoter
	chr17	75525951	75526139	LLGL2	3993	NM_004524	+	Hypo	promoter			chr19	9090992	9091083	OR1M1	125963	NM_001004456	+	Hyper	promoter
	chr17	75525951	75526139	LLGL2	3993	NM_001015002	+	Hypo	promoter			chr19	9937214	9937293	OLFM2	93145	NM_058164	-	Hyper	promoter
	chr17	76027140	76027402	EVPL	2125	NM_001320747	-	Hypo	promoter			chr19	11196580	11196656	KANK2	25959	NM_015493	-	Hyper	promoter
	chr17	76027140	76027402	EVPL	2125	NM_001988	-	Hypo	promoter			chr19	11196580	11196656	KANK2	25959	NM_001329451	-	Hyper	promoter
	chr17_KI270861v1_alt	152662	152806	WDR81	124997	NM_001163811	+	Hypo	promoter			chr19	13861482	13861672	NANOS3	342977	NR_146095	+	Hyper	promoter
	chr17_KI270861v1_alt	152662	152806	WDR81	124997	NM_001163809	+	Hypo	promoter			chr19	13872860	13872973	MIR181C	406957	NR_029613	+	Hyper	promoter
	chr18	49562117	49562230	LIPG	9388	NM_001308006	+	Hypo	promoter			chr19	13872860	13872973	MIR181D	574457	NR_030179	+	Hyper	promoter
	chr18	49562117	49562230	LIPG	9388	NM_006033	+	Hypo	promoter			chr19	16896551	16896646	CPAMD8	27151	NR_147452	-	Hyper	promoter
	chr18	49814929	49815024	ACAA2	10449	NM_006111	-	Hypo	promoter			chr19	17794796	17794900	B3GNT3	10331	NM_014256	+	Hyper	promoter
	chr19	1401048	1401357	GAMT	2593	NM_000156	-	Hypo	promoter			chr19	18439086	18439485	ISYNA1	51477	NM_001253389	-	Hyper	promoter
	chr19	1401048	1401357	GAMT	2593	NM_138924	-	Hypo	promoter			chr19	18439086	18439485	ISYNA1	51477	NM_001170938	-	Hyper	promoter
	chr19	1401372	1401549	GAMT	2593	NM_000156	-	Hypo	promoter			chr19	18439086	18439485	ISYNA1	51477	NM_016368	-	Hyper	promoter
	chr19	1401372	1401549	GAMT	2593	NM_138924	-	Hypo	promoter			chr19	18439086	18439485	ISYNA1	51477	NR_045573	-	Hyper	promoter
	chr19	10430687	10430772	PDE4A	5141	NM_001111308	+	Hypo	promoter			chr19	18439086	18439485	ISYNA1	51477	NR_045574	-	Hyper	promoter
	chr19	10430687	10430772	PDE4A	5141	NM_001111309	+	Hypo	promoter			chr19	35143637	35143724	FXYD7	53822	NM_022006	+	Hyper	promoter
	chr19	13872842	13873037	MIR181C	406957	NR_029613	+	Hypo	promoter			chr19	39498061	39498274	DLL3	10683	NM_016941	+	Hyper	promoter
	chr19	13872842	13873037	MIR181D	574457	NR_030179	+	Hypo	promoter			chr19	39498061	39498274	DLL3	10683	NM_203486	+	Hyper	promoter
	chr19	18007440	18007528	ARRDC2	27106	NM_001286826	+	Hypo	promoter			chr19	41927722	41927866	LOC100505585	100505585	NR_135626	+	Hyper	promoter
	chr19	18007440	18007528	ARRDC2	27106	NM_015683	+	Hypo	promoter			chr19	44093183	44093263	ZNF224	7767	NM_001321645	+	Hyper	promoter
	chr19	37692833	37692898	ZNF781	163115	NM_152605	-	Hypo	promoter			chr19	44093183	44093263	ZNF224	7767	NM_013398	+	Hyper	promoter
	chr19	46601319	46601431	CALM3	808	NM_001329921	+	Hypo	promoter			chr19	45492971	45493080	RTN2	6253	NM_206901	-	Hyper	promoter
	chr19	46601319	46601431	CALM3	808	NM_001329924	+	Hypo	promoter			chr19	45676911	45676978	MIR642B	100500845	NR_037512	-	Hyper	promoter
	chr19	46601319	46601431	CALM3	808	NM_001329925	+	Hypo	promoter			chr19	45723151	45723448	FBXO46	23403	NM_001329634	-	Hyper	promoter
	chr19	46601319	46601431	CALM3	808	NM_001329926	+	Hypo	promoter			chr19	48444462	48444686	GRWD1	83743	NM_031485	+	Hyper	promoter
	chr19	46601319	46601431	CALM3	808	NM_005184	+	Hypo	promoter			chr19	49037013	49037099	SNAR-G1	100126780	NR_004383	+	Hyper	promoter
	chr19	46601319	46601431	CALM3	808	NM_001329923	+	Hypo	promoter			chr19	49037013	49037099	CGB1	114335	NM_033377	-	Hyper	promoter
	chr19	46601319	46601431	CALM3	808	NM_001329922	+	Hypo	promoter			chr19	49689797	49689873	CPT1C	126129	NM_001136052	+	Hyper	promoter
	chr19	46601319	46601431	PPP5D1	100506012	NM_001370550	-	Hypo	promoter			chr19	49689797	49689873	CPT1C	126129	NM_001199752	+	Hyper	promoter
	chr19	46601319	46601431	PPP5D1	100506012	NM_001370551	-	Hypo	promoter			chr19	49689797	49689873	CPT1C	126129	NM_001199753	+	Hyper	promoter
	chr19	46601319	46601431	PPP5D1	100506012	NM_001205281	-	Hypo	promoter			chr19	49689797	49689873	CPT1C	126129	NM_152359	+	Hyper	promoter
	chr19	46601319	46601431	PPP5D1	100506012	NM_001363873	-	Hypo	promoter			chr19	49689797	49689873	CPT1C	126129	NR_108072	+	Hyper	promoter
	chr19	48624002	48624237	SPHK2	56848	NM_001204160	+	Hypo	promoter			chr19	49851318	49851399	PTOV1	53635	NM_001364748	+	Hyper	promoter
	chr19	49851334	49851399	PTOV1	53635	NM_001364748	+	Hypo	promoter			chr19	49851318	49851399	PTOV1	53635	NM_001364750	+	Hyper	promoter
	chr19	49851334	49851399	PTOV1	53635	NM_001364750	+	Hypo	promoter			chr19	49851318	49851399	PTOV1	53635	NM_001305105	+	Hyper	promoter
	chr19	49851334	49851399	PTOV1	53635	NM_001305105	+	Hypo	promoter			chr19	49851318	49851399	PTOV1	53635	NM_017432	+	Hyper	promoter
	chr19	49851334	49851399	PTOV1	53635	NM_017432	+	Hypo	promoter			chr19	49851318	49851399	PTOV1-AS1	100506033	NR_040037	-	Hyper	promoter
	chr19	49851334	49851399	PTOV1-AS1	100506033	NR_040037	-	Hypo	promoter			chr19	49860107	49860194	PTOV1-AS2	101928378	NR_110730	-	Hyper	promoter
	chr19	49851400	49851459	PTOV1	53635	NM_001364748	+	Hypo	promoter			chr19	50417501	50417562	SPIB	6689	NM_001243998	+	Hyper	promoter
	chr19	49851400	49851459	PTOV1	53635	NM_001364750	+	Hypo	promoter			chr19	50417501	50417562	SPIB	6689	NM_001243999	+	Hyper	promoter
	chr19	49851400	49851459	PTOV1	53635	NM_001305105	+	Hypo	promoter			chr19	50417501	50417562	SPIB	6689	NM_001244000	+	Hyper	promoter
	chr19	49851400	49851459	PTOV1	53635	NM_017432	+	Hypo	promoter			chr19	50417501	50417562	SPIB	6689	NM_003121	+	Hyper	promoter
	chr19	49851400	49851459	PTOV1-AS1	100506033	NR_040037	-	Hypo	promoter			chr19	52526983	52527153	ZNF808	388558	NM_001321425	+	Hyper	promoter
	chr19	53012880	53012938	ERVV-1	147664	NM_152473	+	Hypo	promoter			chr19	52526983	52527153	ZNF808	388558	NM_001039886	+	Hyper	promoter
	chr19	53982098	53982240	MIR935	100126325	NR_030632	+	Hypo	promoter			chr19	52526983	52527153	ZNF808	388558	NM_001363550	+	Hyper	promoter
	chr19	58386354	58386454	RPS5	6193	NM_001009	+	Hypo	promoter			chr19	52526983	52527153	ZNF808	388558	NM_001321424	+	Hyper	promoter
	chr19	58386354	58386454	MIR4754	100616168	NR_039910	-	Hypo	promoter			chr19	55536950	55537103	SBK2	646643	NM_001370096	-	Hyper	promoter
	chr2	28810578	28810655	SPDYA	245711	NM_001142634	+	Hypo	promoter			chr2	3704788	3705253	DCDC2C	728597	NM_001365580	+	Hyper	promoter
	chr2	28810578	28810655	SPDYA	245711	NM_182756	+	Hypo	promoter			chr2	3973976	3974419	LOC105373394	105373394	NR_136322	+	Hyper	promoter
	chr2	44942234	44942325	SIX3-AS1	100506108	NR_103786	-	Hypo	promoter			chr2	3973976	3974419	LINC01304	100505964	NR_037881	-	Hyper	promoter
	chr2	44942234	44942325	SIX3-AS1	100506108	NR_103785	-	Hypo	promoter			chr2	28810485	28810598	SPDYA	245711	NM_001142634	+	Hyper	promoter
	chr2	70088287	70088517	PCBP1-AS1	400960	NR_033872	-	Hypo	promoter			chr2	28810485	28810598	SPDYA	245711	NM_182756	+	Hyper	promoter
	chr2	71226799	71226870	PAIP2B	400961	NM_020459	-	Hypo	promoter			chr2	29921977	29922178	ALK	238	NM_004304	-	Hyper	promoter
	chr2	73284190	73284381	FBXO41	150726	NM_001080410	-	Hypo	promoter			chr2	44938485	44938567	LINC01833	107985879	NR_147194	-	Hyper	promoter
	chr2	73284190	73284381	FBXO41	150726	NM_001371389	-	Hypo	promoter			chr2	47369527	47369590	EPCAM	4072	NM_002354	+	Hyper	promoter
	chr2	74554823	74554969	LOXL3	84695	NM_001289164	-	Hypo	promoter			chr2	70936020	70936090	ATP6V1B1	525	NM_001692	+	Hyper	promoter
	chr2	74554823	74554969	LOXL3	84695	NM_032603	-	Hypo	promoter			chr2	73284482	73284611	FBXO41	150726	NM_001080410	-	Hyper	promoter
	chr2	88452820	88452908	FOXI3	344167	NM_001135649	-	Hypo	promoter			chr2	73284482	73284611	FBXO41	150726	NM_001371389	-	Hyper	promoter
	chr2	109129389	109129522	SH3RF3	344558	NM_001099289	+	Hypo	promoter			chr2	73981436	73981693	DGUOK-AS1	100874048	NR_104029	-	Hyper	promoter
	chr2	110610553	110610690	LOC105373553	105373553	NR_135529	+	Hypo	promoter			chr2	73981436	73981693	DGUOK-AS1	100874048	NR_104030	-	Hyper	promoter
	chr2	112480728	112480808	TTL	150465	NM_153712	+	Hypo	promoter			chr2	88169980	88170046	THNSL2	55258	NM_001244676	+	Hyper	promoter
	chr2	113235323	113235413	PAX8-AS1	654433	NR_047570	+	Hypo	promoter			chr2	88169980	88170046	THNSL2	55258	NM_001244678	+	Hyper	promoter
	chr2	113235323	113235413	PAX8-AS1	654433	NR_015377	+	Hypo	promoter			chr2	88452766	88452895	FOXI3	344167	NM_001135649	-	Hyper	promoter
	chr2	113235672	113235727	PAX8-AS1	654433	NR_047570	+	Hypo	promoter			chr2	95160045	95160115	ZNF514	84874	NM_001318005	-	Hyper	promoter
	chr2	113235672	113235727	PAX8-AS1	654433	NR_015377	+	Hypo	promoter			chr2	95160045	95160115	ZNF514	84874	NM_032788	-	Hyper	promoter
	chr2	130755937	130756040	AMER3	205147	NM_001105193	+	Hypo	promoter			chr2	129979975	129980034	RAB6C	84084	NM_032144	+	Hyper	promoter
	chr2	130755937	130756040	AMER3	205147	NM_152698	+	Hypo	promoter			chr2	129979975	129980034	RAB6C-AS1	100131320	NR_036537	-	Hyper	promoter
	chr2	130755937	130756040	AMER3	205147	NM_001105194	+	Hypo	promoter			chr2	130611876	130612006	POTEJ	653781	NM_001277083	+	Hyper	promoter
	chr2	130755937	130756040	AMER3	205147	NM_001105195	+	Hypo	promoter			chr2	130756408	130756479	AMER3	205147	NM_001105194	+	Hyper	promoter
	chr2	136118394	136118618	CXCR4	7852	NM_001008540	-	Hypo	promoter			chr2	130756408	130756479	AMER3	205147	NM_001105195	+	Hyper	promoter
	chr2	136118394	136118618	CXCR4	7852	NM_001348060	-	Hypo	promoter			chr2	131494471	131494595	MZT2A	653784	NM_001085365	-	Hyper	promoter
	chr2	136118394	136118618	CXCR4	7852	NM_001348056	-	Hypo	promoter			chr2	160062468	160062521	PLA2R1	22925	NM_001007267	-	Hyper	promoter
	chr2	136118394	136118618	CXCR4	7852	NM_001348059	-	Hypo	promoter			chr2	160062468	160062521	PLA2R1	22925	NM_001195641	-	Hyper	promoter
	chr2	136118394	136118618	CXCR4	7852	NM_003467	-	Hypo	promoter			chr2	160062468	160062521	PLA2R1	22925	NM_007366	-	Hyper	promoter
	chr2	153478792	153478850	RPRM	56475	NM_019845	-	Hypo	promoter			chr2	177618505	177618555	TTC30A	92104	NM_152275	-	Hyper	promoter
	chr2	206274615	206274767	ZDBF2	57683	NM_001369654	+	Hypo	promoter			chr2	189580598	189580789	SLC40A1	30061	NM_014585	-	Hyper	promoter
	chr2	206274615	206274767	ZDBF2	57683	NM_020923	+	Hypo	promoter			chr2	206161746	206161925	NDUFS1	4719	NM_001199981	-	Hyper	promoter
	chr2	206274615	206274767	ZDBF2	57683	NM_001285549	+	Hypo	promoter			chr2	206161746	206161925	NDUFS1	4719	NM_001199982	-	Hyper	promoter
	chr2	219003326	219003433	MIR375	494324	NR_029867	-	Hypo	promoter			chr2	206161746	206161925	NDUFS1	4719	NM_001199983	-	Hyper	promoter
	chr2	222424515	222424566	SGPP2	130367	NM_001320833	+	Hypo	promoter			chr2	206161746	206161925	NDUFS1	4719	NM_005006	-	Hyper	promoter
	chr2	222424515	222424566	SGPP2	130367	NM_152386	+	Hypo	promoter			chr2	206161746	206161925	SNORD51	26798	NR_002589	+	Hyper	promoter
	chr2	225041936	225042054	DOCK10	55619	NM_014689	-	Hypo	promoter			chr2	206161746	206161925	SNORA41	619569	NR_002590	+	Hyper	promoter
	chr2	225042453	225042576	DOCK10	55619	NM_014689	-	Hypo	promoter			chr2	225041946	225042036	DOCK10	55619	NM_014689	-	Hyper	promoter
	chr2	226798356	226798568	RHBDD1	84236	NM_001349069	+	Hypo	promoter			chr2	225042144	225042265	DOCK10	55619	NM_014689	-	Hyper	promoter
	chr2	226798356	226798568	IRS1	3667	NM_005544	-	Hypo	promoter			chr2	229714240	229714316	DNER	92737	NM_139072	-	Hyper	promoter
	chr2	229714337	229714488	DNER	92737	NM_139072	-	Hypo	promoter			chr2	233868388	233868439	MSL3P1	151507	NR_024322	-	Hyper	promoter
	chr2	230068526	230068576	SLC16A14	151473	NM_152527	-	Hypo	promoter			chr2	240434030	240434341	GPC1	2817	NM_002081	+	Hyper	promoter
	chr2	232928286	232928342	NGEF	25791	NM_001114090	-	Hypo	promoter			chr2	240561608	240561885	ANKMY1	51281	NM_001308375	-	Hyper	promoter
	chr2	233868160	233868264	MSL3P1	151507	NR_024322	-	Hypo	promoter			chr2	240561608	240561885	ANKMY1	51281	NM_001354023	-	Hyper	promoter
	chr2	233868273	233868451	MSL3P1	151507	NR_024322	-	Hypo	promoter			chr2	240561608	240561885	ANKMY1	51281	NM_001354024	-	Hyper	promoter
	chr20	18059184	18059283	OVOL2	58495	NM_021220	-	Hypo	promoter			chr2	240561608	240561885	ANKMY1	51281	NM_001354025	-	Hyper	promoter
	chr20	18059184	18059283	OVOL2	58495	NM_001303461	-	Hypo	promoter			chr2	240561608	240561885	ANKMY1	51281	NM_001354026	-	Hyper	promoter
	chr20	18059184	18059283	OVOL2	58495	NM_001303462	-	Hypo	promoter			chr2	240561608	240561885	ANKMY1	51281	NR_148696	-	Hyper	promoter
	chr20	29548747	29548847	FAM242B	105379478	NR_133643	+	Hypo	promoter			chr2	240561608	240561885	ANKMY1	51281	NR_148697	-	Hyper	promoter
	chr20	34559135	34559187	MAP1LC3A	84557	NM_032514	+	Hypo	promoter			chr2	240561608	240561885	ANKMY1	51281	NR_148698	-	Hyper	promoter
	chr20	36154771	36154823	EPB41L1	2036	NM_012156	+	Hypo	promoter			chr2	241148822	241148876	PPP1R7	5510	NM_001282412	+	Hyper	promoter
	chr20	44810183	44810301	RIMS4	140730	NM_001205317	-	Hypo	promoter			chr2	241148822	241148876	PPP1R7	5510	NM_001282413	+	Hyper	promoter
	chr20	44810183	44810301	RIMS4	140730	NM_182970	-	Hypo	promoter			chr2	241148822	241148876	PPP1R7	5510	NM_001282414	+	Hyper	promoter
	chr20	50645349	50645452	LOC100506175	100506175	NR_111906	+	Hypo	promoter			chr2	241148822	241148876	PPP1R7	5510	NM_001282409	+	Hyper	promoter
	chr20	51023047	51023145	KCNG1	3755	NM_002237	-	Hypo	promoter			chr2	241148822	241148876	PPP1R7	5510	NM_001282410	+	Hyper	promoter
	chr20	58692794	58692944	NPEPL1	79716	NM_024663	+	Hypo	promoter			chr2	241148822	241148876	PPP1R7	5510	NM_001282411	+	Hyper	promoter
	chr20	58890370	58890465	LOC101927932	101927932	NR_126334	-	Hypo	promoter			chr2	241148822	241148876	PPP1R7	5510	NM_002712	+	Hyper	promoter
	chr20	58890370	58890465	GNAS	2778	NM_000516	+	Hypo	promoter			chr20	1558829	1559242	SIRPD	128646	NM_178460	-	Hyper	promoter
	chr20	58890370	58890465	GNAS	2778	NM_001077488	+	Hypo	promoter			chr20	10433250	10433348	MKKS	8195	NM_018848	-	Hyper	promoter
	chr20	58890370	58890465	GNAS	2778	NM_001077489	+	Hypo	promoter			chr20	10433250	10433348	SLX4IP	128710	NM_001009608	+	Hyper	promoter
	chr20	58890370	58890465	GNAS	2778	NM_001309842	+	Hypo	promoter			chr20	18059184	18059263	OVOL2	58495	NM_021220	-	Hyper	promoter
	chr20	58890370	58890465	GNAS	2778	NM_080426	+	Hypo	promoter			chr20	18059184	18059263	OVOL2	58495	NM_001303461	-	Hyper	promoter
	chr20	58890370	58890465	GNAS	2778	NR_132272	+	Hypo	promoter			chr20	18059184	18059263	OVOL2	58495	NM_001303462	-	Hyper	promoter
	chr20	59933384	59933454	SYCP2	10388	NM_014258	-	Hypo	promoter			chr20	20016865	20016936	NAA20	51126	NM_181528	+	Hyper	promoter
	chr20	59933384	59933454	FAM217B	63939	NM_001190826	+	Hypo	promoter			chr20	20016865	20016936	NAA20	51126	NM_016100	+	Hyper	promoter
	chr20	62477360	62477424	GATA5	140628	NM_080473	-	Hypo	promoter			chr20	20016865	20016936	NAA20	51126	NM_181527	+	Hyper	promoter
	chr20	63652654	63652734	STMN3	50861	NM_001276310	-	Hypo	promoter			chr20	20368020	20368156	INSM1	3642	NM_002196	+	Hyper	promoter
	chr20	63652800	63652926	STMN3	50861	NM_001276310	-	Hypo	promoter			chr20	20368157	20368351	INSM1	3642	NM_002196	+	Hyper	promoter
	chr20	64083557	64083834	OPRL1	4987	NM_001200019	+	Hypo	promoter			chr20	36541534	36541704	MYL9	10398	NM_006097	+	Hyper	promoter
	chr21	8396194	8396561	RNA28SN3	109910382	NR_146154	+	Hypo	promoter			chr20	36541534	36541704	MYL9	10398	NM_181526	+	Hyper	promoter
	chr21	13980468	13980527	ANKRD20A11P	391267	NR_027270	-	Hypo	promoter			chr20	44746047	44746136	KCNK15-AS1	106144538	NR_132377	-	Hyper	promoter
	chr21	39611819	39612262	B3GALT5	10317	NM_001278650	+	Hypo	promoter			chr20	44746047	44746136	KCNK15	60598	NM_022358	+	Hyper	promoter
	chr21	39611819	39612262	B3GALT5	10317	NM_001356336	+	Hypo	promoter			chr20	56629606	56629745	TFAP2C	7022	NM_003222	+	Hyper	promoter
	chr21	42062681	42062744	UMODL1	89766	NM_001199527	+	Hypo	promoter			chr20	59933604	59933740	SYCP2	10388	NM_014258	-	Hyper	promoter
	chr21	42062681	42062744	UMODL1	89766	NM_001199528	+	Hypo	promoter			chr20	59933604	59933740	FAM217B	63939	NM_001190826	+	Hyper	promoter
	chr22	20437769	20437883	SCARF2	91179	NM_153334	-	Hypo	promoter			chr21	9129667	9129742	TEKT4P2	100132288	NR_038327	-	Hyper	promoter
	chr22	20437769	20437883	SCARF2	91179	NM_182895	-	Hypo	promoter			chr21	9129667	9129742	TEKT4P2	100132288	NR_038328	-	Hyper	promoter
	chr22	23142086	23142210	RSPH14	27156	NM_014433	-	Hypo	promoter			chr21	9129667	9129742	TEKT4P2	100132288	NR_038329	-	Hyper	promoter
	chr22	29071452	29071523	KREMEN1	83999	NM_001039570	+	Hypo	promoter			chr21	32412084	32412153	EVA1C	59271	NM_001320745	+	Hyper	promoter
	chr22	29071452	29071523	KREMEN1	83999	NM_032045	+	Hypo	promoter			chr21	32412084	32412153	EVA1C	59271	NM_001286556	+	Hyper	promoter
	chr22	39487011	39487146	MGAT3	4248	NM_001098270	+	Hypo	promoter			chr21	32412084	32412153	EVA1C	59271	NM_001320744	+	Hyper	promoter
	chr22	49658935	49659067	C22orf34	348645	NM_001289922	-	Hypo	promoter			chr21	32412084	32412153	EVA1C	59271	NM_058187	+	Hyper	promoter
	chr22	49658935	49659067	C22orf34	348645	NR_110522	-	Hypo	promoter			chr21	32412084	32412153	EVA1C	59271	NR_104472	+	Hyper	promoter
	chr22	49658935	49659067	C22orf34	348645	NR_110523	-	Hypo	promoter			chr21	32412084	32412153	EVA1C	59271	NR_135467	+	Hyper	promoter
	chr22	50481426	50481532	ADM2	79924	NM_001253845	+	Hypo	promoter			chr21	45288581	45288713	POFUT2	23275	NM_015227	-	Hyper	promoter
	chr22	50481426	50481532	ADM2	79924	NM_001369882	+	Hypo	promoter			chr21	45288581	45288713	POFUT2	23275	NM_133635	-	Hyper	promoter
	chr22	50531998	50532099	TYMP	1890	NM_001113755	-	Hypo	promoter			chr21	45288581	45288713	POFUT2	23275	NR_004858	-	Hyper	promoter
	chr22	50531998	50532099	TYMP	1890	NM_001113756	-	Hypo	promoter			chr21	45288581	45288713	POFUT2	23275	NR_148026	-	Hyper	promoter
	chr22	50531998	50532099	TYMP	1890	NM_001953	-	Hypo	promoter			chr22	29601223	29601294	NF2	4771	NM_000268	+	Hyper	promoter
	chr22	50531998	50532099	TYMP	1890	NM_001257988	-	Hypo	promoter			chr22	29601223	29601294	NF2	4771	NM_016418	+	Hyper	promoter
	chr22	50531998	50532099	TYMP	1890	NM_001257989	-	Hypo	promoter			chr22	29601223	29601294	NF2	4771	NM_181833	+	Hyper	promoter
	chr22_KI270733v1_random	127785	127891	RNA5-8SN1	106632260	NR_145821	+	Hypo	promoter			chr22	29601223	29601294	NF2	4771	NM_181825	+	Hyper	promoter
	chr22_KI270733v1_random	127785	127891	RNA5-8SN2	109864281	NR_146147	+	Hypo	promoter			chr22	29601223	29601294	NF2	4771	NM_181828	+	Hyper	promoter
	chr22_KI270733v1_random	127785	127891	RNA5-8SN3	109910381	NR_146153	+	Hypo	promoter			chr22	29601223	29601294	NF2	4771	NM_181829	+	Hyper	promoter
	chr22_KI270733v1_random	127785	127891	RNA5-8SN5	100008587	NR_003285	+	Hypo	promoter			chr22	29601223	29601294	NF2	4771	NM_181830	+	Hyper	promoter
	chr22_KI270733v1_random	127785	127891	RNA5-8SN4	109864274	NR_146120	+	Hypo	promoter			chr22	29601223	29601294	NF2	4771	NM_181831	+	Hyper	promoter
	chr22_KI270733v1_random	127785	127891	RNA28SN1	106632264	NR_145822	+	Hypo	promoter			chr22	29601223	29601294	NF2	4771	NM_181832	+	Hyper	promoter
	chr22_KI270733v1_random	127785	127891	RNA28SN2	109864282	NR_146148	+	Hypo	promoter			chr22	29601223	29601294	NF2	4771	NR_156186	+	Hyper	promoter
	chr22_KI270733v1_random	127785	127891	RNA28SN4	109864272	NR_146118	+	Hypo	promoter			chr22	33920351	33920422	LARGE1	9215	NM_004737	-	Hyper	promoter
	chr22_KI270733v1_random	127785	127891	RNA28SN5	100008589	NR_003287	+	Hypo	promoter			chr22	33920351	33920422	LARGE1	9215	NM_133642	-	Hyper	promoter
	chr3	3798594	3798700	LRRN1	57633	NM_001324188	+	Hypo	promoter			chr22	39499727	39499893	MIEF1	54471	NM_001304564	+	Hyper	promoter
	chr3	3798594	3798700	LRRN1	57633	NM_001324189	+	Hypo	promoter			chr22	39499727	39499893	MIEF1	54471	NM_019008	+	Hyper	promoter
	chr3	3798594	3798700	LRRN1	57633	NM_020873	+	Hypo	promoter			chr22	39499727	39499893	MIEF1	54471	NR_130789	+	Hyper	promoter
	chr3	23919369	23919490	NKIRAS1	28512	NM_020345	-	Hypo	promoter			chr22	39499727	39499893	MIEF1	54471	NR_130790	+	Hyper	promoter
	chr3	27369301	27369353	NEK10	152110	NM_199347	-	Hypo	promoter			chr22	42616012	42616161	POLDIP3	84271	NM_001363052	-	Hyper	promoter
	chr3	27369301	27369353	NEK10	152110	NM_152534	-	Hypo	promoter			chr22	42616012	42616161	POLDIP3	84271	NM_032311	-	Hyper	promoter
	chr3	36944880	36945001	TRANK1	9881	NM_001329998	-	Hypo	promoter			chr22	42616012	42616161	POLDIP3	84271	NM_178136	-	Hyper	promoter
	chr3	36944880	36945001	TRANK1	9881	NM_014831	-	Hypo	promoter			chr22	42616012	42616161	POLDIP3	84271	NR_103820	-	Hyper	promoter
	chr3	53495046	53495109	CACNA1D	776	NM_000720	+	Hypo	promoter			chr22	42616012	42616161	POLDIP3	84271	NM_001278657	-	Hyper	promoter
	chr3	53495046	53495109	CACNA1D	776	NM_001128839	+	Hypo	promoter			chr22	43812902	43813245	EFCAB6	64800	NM_022785	-	Hyper	promoter
	chr3	53495046	53495109	CACNA1D	776	NM_001128840	+	Hypo	promoter			chr22	43812902	43813245	EFCAB6	64800	NM_198856	-	Hyper	promoter
	chr3	69386415	69386467	FRMD4B	23150	NM_015123	-	Hypo	promoter			chr22	44026282	44026347	PARVB	29780	NM_001243386	+	Hyper	promoter
	chr3	79019540	79019707	ROBO1	6091	NM_001145845	-	Hypo	promoter			chr22	50189953	50190204	TRABD	80305	NM_001320487	+	Hyper	promoter
	chr3	79019540	79019707	ROBO1	6091	NM_133631	-	Hypo	promoter			chr22	50189953	50190204	TRABD	80305	NM_001320488	+	Hyper	promoter
	chr3	120908604	120908762	STXBP5L	9515	NM_001308330	+	Hypo	promoter			chr22	50481426	50481532	ADM2	79924	NM_001253845	+	Hyper	promoter
	chr3	120908604	120908762	STXBP5L	9515	NM_014980	+	Hypo	promoter			chr22	50481426	50481532	ADM2	79924	NM_001369882	+	Hyper	promoter
	chr3	120908604	120908762	STXBP5L	9515	NR_145516	+	Hypo	promoter			chr22	50531658	50532115	TYMP	1890	NM_001113755	-	Hyper	promoter
	chr3	120908604	120908762	STXBP5L	9515	NR_145517	+	Hypo	promoter			chr22	50531658	50532115	TYMP	1890	NM_001113756	-	Hyper	promoter
	chr3	120908604	120908762	STXBP5L	9515	NM_001348343	+	Hypo	promoter			chr22	50531658	50532115	TYMP	1890	NM_001953	-	Hyper	promoter
	chr3	120908604	120908762	STXBP5L	9515	NM_001348344	+	Hypo	promoter			chr22	50531658	50532115	TYMP	1890	NM_001257988	-	Hyper	promoter
	chr3	120908604	120908762	STXBP5L	9515	NM_001348345	+	Hypo	promoter			chr22	50531658	50532115	TYMP	1890	NM_001257989	-	Hyper	promoter
	chr3	127629234	127629326	PODXL2	50512	NM_015720	+	Hypo	promoter			chr22_KI270733v1_random	128249	128313	RNA5-8SN1	106632260	NR_145821	+	Hyper	promoter
	chr3	127672319	127672416	ABTB1	80325	NM_032548	+	Hypo	promoter			chr22_KI270733v1_random	128249	128313	RNA5-8SN2	109864281	NR_146147	+	Hyper	promoter
	chr3	127672319	127672416	ABTB1	80325	NR_033429	+	Hypo	promoter			chr22_KI270733v1_random	128249	128313	RNA5-8SN3	109910381	NR_146153	+	Hyper	promoter
	chr3	127672319	127672416	ABTB1	80325	NM_172027	+	Hypo	promoter			chr22_KI270733v1_random	128249	128313	RNA5-8SN5	100008587	NR_003285	+	Hyper	promoter
	chr3	129001251	129001376	EFCC1	79825	NM_024768	+	Hypo	promoter			chr22_KI270733v1_random	128249	128313	RNA5-8SN4	109864274	NR_146120	+	Hyper	promoter
	chr3	129001251	129001376	KIAA1257	57501	NM_001348522	-	Hypo	promoter			chr22_KI270733v1_random	128249	128313	RNA28SN1	106632264	NR_145822	+	Hyper	promoter
	chr3	141777424	141777578	GRK7	131890	NM_139209	+	Hypo	promoter			chr22_KI270733v1_random	128249	128313	RNA28SN2	109864282	NR_146148	+	Hyper	promoter
	chr3	151086629	151086720	MED12L	116931	NM_053002	+	Hypo	promoter			chr22_KI270733v1_random	128249	128313	RNA28SN4	109864272	NR_146118	+	Hyper	promoter
	chr3	169812409	169812465	LRRC34	151827	NM_001172779	-	Hypo	promoter			chr22_KI270733v1_random	128249	128313	RNA28SN5	100008589	NR_003287	+	Hyper	promoter
	chr3	169812409	169812465	LRRC34	151827	NM_001172780	-	Hypo	promoter			chr3	44729752	44729824	ZNF501	115560	NM_145044	+	Hyper	promoter
	chr3	169812409	169812465	LRRC34	151827	NM_001363888	-	Hypo	promoter			chr3	44729752	44729824	ZNF501	115560	NM_001258280	+	Hyper	promoter
	chr3	169812409	169812465	LRRC34	151827	NM_001370608	-	Hypo	promoter			chr3	53494969	53495103	CACNA1D	776	NM_000720	+	Hyper	promoter
	chr3	169812409	169812465	LRRC34	151827	NM_001370609	-	Hypo	promoter			chr3	53494969	53495103	CACNA1D	776	NM_001128839	+	Hyper	promoter
	chr3	169812409	169812465	LRRC34	151827	NM_153353	-	Hypo	promoter			chr3	53494969	53495103	CACNA1D	776	NM_001128840	+	Hyper	promoter
	chr3	181712281	181712438	SOX2	6657	NM_003106	+	Hypo	promoter			chr3	119579568	119579618	ADPRH	141	NM_001125	+	Hyper	promoter
	chr4	3463159	3463354	DOK7	285489	NM_001164673	+	Hypo	promoter			chr3	119579568	119579618	ADPRH	141	NM_001291949	+	Hyper	promoter
	chr4	3463159	3463354	DOK7	285489	NM_001301071	+	Hypo	promoter			chr3	119579568	119579618	ADPRH	141	NM_001291950	+	Hyper	promoter
	chr4	3463159	3463354	DOK7	285489	NM_001363811	+	Hypo	promoter			chr3	119579568	119579618	ADPRH	141	NM_001371092	+	Hyper	promoter
	chr4	3463159	3463354	DOK7	285489	NM_173660	+	Hypo	promoter			chr3	126358136	126358203	KLF15	28999	NM_014079	-	Hyper	promoter
	chr4	5051810	5051902	STK32B	55351	NM_001306082	+	Hypo	promoter			chr3	129001251	129001376	EFCC1	79825	NM_024768	+	Hyper	promoter
	chr4	5051810	5051902	STK32B	55351	NM_001345969	+	Hypo	promoter			chr3	129001251	129001376	KIAA1257	57501	NM_001348522	-	Hyper	promoter
	chr4	5051810	5051902	STK32B	55351	NM_018401	+	Hypo	promoter			chr3	130345896	130345970	COL6A5	256076	NM_001278298	+	Hyper	promoter
	chr4	6472342	6472424	PPP2R2C	5522	NM_001363388	-	Hypo	promoter			chr3	130345896	130345970	COL6A5	256076	NM_153264	+	Hyper	promoter
	chr4	6472342	6472424	PPP2R2C	5522	NM_020416	-	Hypo	promoter			chr3	130345896	130345970	COL6A5	256076	NR_022012	+	Hyper	promoter
	chr4	6472536	6472686	PPP2R2C	5522	NM_001363388	-	Hypo	promoter			chr3	137764485	137764556	SOX14	8403	NM_004189	+	Hyper	promoter
	chr4	6472536	6472686	PPP2R2C	5522	NM_020416	-	Hypo	promoter			chr3	141777448	141777578	GRK7	131890	NM_139209	+	Hyper	promoter
	chr4	6472703	6472796	PPP2R2C	5522	NM_001363388	-	Hypo	promoter			chr3	151086698	151086818	MED12L	116931	NM_053002	+	Hyper	promoter
	chr4	6472703	6472796	PPP2R2C	5522	NM_020416	-	Hypo	promoter			chr3	169812428	169812488	LRRC34	151827	NM_001172779	-	Hyper	promoter
	chr4	6563377	6563431	PPP2R2C	5522	NM_001206994	-	Hypo	promoter			chr3	169812428	169812488	LRRC34	151827	NM_001172780	-	Hyper	promoter
	chr4	6673987	6674098	LOC93622	93622	NR_015433	+	Hypo	promoter			chr3	169812428	169812488	LRRC34	151827	NM_001363888	-	Hyper	promoter
	chr4	6673987	6674098	LOC93622	93622	NR_158178	+	Hypo	promoter			chr3	169812428	169812488	LRRC34	151827	NM_001370608	-	Hyper	promoter
	chr4	6673987	6674098	LINC02482	105374366	NR_134664	-	Hypo	promoter			chr3	169812428	169812488	LRRC34	151827	NM_001370609	-	Hyper	promoter
	chr4	6673987	6674098	LINC02482	105374366	NR_134665	-	Hypo	promoter			chr3	169812428	169812488	LRRC34	151827	NM_153353	-	Hyper	promoter
	chr4	6674413	6674525	LOC93622	93622	NR_015433	+	Hypo	promoter			chr3	169813692	169813925	LRRC34	151827	NM_001172779	-	Hyper	promoter
	chr4	6674413	6674525	LOC93622	93622	NR_158178	+	Hypo	promoter			chr3	169813692	169813925	LRRC34	151827	NM_001172780	-	Hyper	promoter
	chr4	6674413	6674525	LINC02482	105374366	NR_134664	-	Hypo	promoter			chr3	169813692	169813925	LRRC34	151827	NM_001363888	-	Hyper	promoter
	chr4	6674413	6674525	LINC02482	105374366	NR_134665	-	Hypo	promoter			chr3	169813692	169813925	LRRC34	151827	NM_001370608	-	Hyper	promoter
	chr4	21304259	21304384	KCNIP4	80333	NM_147183	-	Hypo	promoter			chr3	169813692	169813925	LRRC34	151827	NM_001370609	-	Hyper	promoter
	chr4	52751230	52751504	ERVMER34-1	100288413	NM_001242690	-	Hypo	promoter			chr3	169813692	169813925	LRRC34	151827	NM_153353	-	Hyper	promoter
	chr4	52751230	52751504	ERVMER34-1	100288413	NM_024534	-	Hypo	promoter			chr3	195907213	195907274	TNK2-AS1	100128262	NR_145450	+	Hyper	promoter
	chr4	56530560	56530674	THEGL	100506564	NM_001256475	+	Hypo	promoter			chr4	4386365	4386445	NSG1	27065	NM_001040101	+	Hyper	promoter
	chr4	122827004	122827097	FGF2	2247	NM_002006	+	Hypo	promoter			chr4	4386365	4386445	NSG1	27065	NM_001287763	+	Hyper	promoter
	chr4	122827004	122827097	FGF2	2247	NM_001361665	+	Hypo	promoter			chr4	4386365	4386445	NSG1	27065	NM_001287764	+	Hyper	promoter
	chr4	139666116	139666324	MGST2	4258	NM_001204366	+	Hypo	promoter			chr4	4386365	4386445	NSG1	27065	NM_014392	+	Hyper	promoter
	chr4	139666116	139666324	MGST2	4258	NM_001204367	+	Hypo	promoter			chr4	6199864	6200168	LINC02495	285484	NR_037863	+	Hyper	promoter
	chr4	139666116	139666324	MGST2	4258	NM_001204368	+	Hypo	promoter			chr4	6472335	6472647	PPP2R2C	5522	NM_001363388	-	Hyper	promoter
	chr4	139666116	139666324	MGST2	4258	NM_002413	+	Hypo	promoter			chr4	6472335	6472647	PPP2R2C	5522	NM_020416	-	Hyper	promoter
	chr4	165743253	165743309	LOC101928131	101928131	NR_121677	-	Hypo	promoter			chr4	6472683	6472775	PPP2R2C	5522	NM_001363388	-	Hyper	promoter
	chr4	176002260	176002441	GPM6A	2823	NM_001261447	-	Hypo	promoter			chr4	6472683	6472775	PPP2R2C	5522	NM_020416	-	Hyper	promoter
	chr4	176002260	176002441	GPM6A	2823	NM_005277	-	Hypo	promoter			chr4	21304250	21304334	KCNIP4	80333	NM_147183	-	Hyper	promoter
	chr4	176002260	176002441	GPM6A	2823	NM_201592	-	Hypo	promoter			chr4	47839296	47839628	CORIN	10699	NM_001278586	-	Hyper	promoter
	chr4	176002260	176002441	GPM6A	2823	NR_048571	-	Hypo	promoter			chr4	47839296	47839628	CORIN	10699	NM_006587	-	Hyper	promoter
	chr4	182144473	182144632	TENM3-AS1	90768	NR_027107	-	Hypo	promoter			chr4	47839296	47839628	CORIN	10699	NM_001278585	-	Hyper	promoter
	chr4	182144473	182144632	TENM3-AS1	90768	NR_125905	-	Hypo	promoter			chr4	52751333	52751429	ERVMER34-1	100288413	NM_001242690	-	Hyper	promoter
	chr4	182144647	182144877	TENM3-AS1	90768	NR_027107	-	Hypo	promoter			chr4	52751333	52751429	ERVMER34-1	100288413	NM_024534	-	Hyper	promoter
	chr4	182144647	182144877	TENM3-AS1	90768	NR_125905	-	Hypo	promoter			chr4	73620461	73620540	RASSF6	166824	NM_001270391	-	Hyper	promoter
	chr4	185535042	185535128	PDLIM3	27295	NM_001114107	-	Hypo	promoter			chr4	73620461	73620540	RASSF6	166824	NM_177532	-	Hyper	promoter
	chr4	185535042	185535128	PDLIM3	27295	NM_001257962	-	Hypo	promoter			chr4	73620461	73620540	RASSF6	166824	NM_001270392	-	Hyper	promoter
	chr4	185535042	185535128	PDLIM3	27295	NM_001257963	-	Hypo	promoter			chr4	73620461	73620540	RASSF6	166824	NM_201431	-	Hyper	promoter
	chr4	185535042	185535128	PDLIM3	27295	NM_014476	-	Hypo	promoter			chr4	74794444	74794588	BTC	685	NM_001316963	-	Hyper	promoter
	chr4	185535042	185535128	PDLIM3	27295	NR_047562	-	Hypo	promoter			chr4	74794444	74794588	BTC	685	NM_001729	-	Hyper	promoter
	chr5	1634040	1634096	LOC728613	728613	NR_003713	-	Hypo	promoter			chr4	74933501	74933590	PARM1	25849	NM_015393	+	Hyper	promoter
	chr5	42994020	42994096	FLJ32255	643977	NR_104643	-	Hypo	promoter			chr4	80185162	80185424	PRDM8	56978	NM_020226	+	Hyper	promoter
	chr5	72107197	72107282	MAP1B	4131	NM_005909	+	Hypo	promoter			chr4	80265764	80265829	FGF5	2250	NM_001291812	+	Hyper	promoter
	chr5	88675808	88675916	MEF2C-AS2	109729137	NR_146284	+	Hypo	promoter			chr4	80265764	80265829	FGF5	2250	NM_004464	+	Hyper	promoter
	chr5	88675808	88675916	LINC00461	645323	NR_152240	-	Hypo	promoter			chr4	80265764	80265829	FGF5	2250	NM_033143	+	Hyper	promoter
	chr5	88884075	88884278	MEF2C	4208	NM_001364335	-	Hypo	promoter			chr4	101790721	101790834	BANK1	55024	NM_001127507	+	Hyper	promoter
	chr5	88884075	88884278	MEF2C	4208	NM_001364345	-	Hypo	promoter			chr4	101790721	101790834	BANK1	55024	NM_017935	+	Hyper	promoter
	chr5	88884075	88884278	MEF2C	4208	NM_001193349	-	Hypo	promoter			chr4	118590050	118590466	LOC729218	729218	NR_109983	+	Hyper	promoter
	chr5	88884075	88884278	MEF2C	4208	NM_001193350	-	Hypo	promoter			chr4	176002287	176002406	GPM6A	2823	NM_001261447	-	Hyper	promoter
	chr5	88884075	88884278	MEF2C	4208	NM_001308002	-	Hypo	promoter			chr4	176002287	176002406	GPM6A	2823	NM_005277	-	Hyper	promoter
	chr5	88884075	88884278	MEF2C	4208	NM_001364331	-	Hypo	promoter			chr4	176002287	176002406	GPM6A	2823	NM_201592	-	Hyper	promoter
	chr5	88884075	88884278	MEF2C	4208	NM_001364332	-	Hypo	promoter			chr4	176002287	176002406	GPM6A	2823	NR_048571	-	Hyper	promoter
	chr5	88884075	88884278	MEF2C	4208	NM_001364333	-	Hypo	promoter			chr4	182144414	182144604	TENM3-AS1	90768	NR_027107	-	Hyper	promoter
	chr5	88884075	88884278	MEF2C	4208	NM_001364336	-	Hypo	promoter			chr4	182144414	182144604	TENM3-AS1	90768	NR_125905	-	Hyper	promoter
	chr5	88884075	88884278	MEF2C	4208	NM_001364337	-	Hypo	promoter			chr4	182144647	182144779	TENM3-AS1	90768	NR_027107	-	Hyper	promoter
	chr5	88884075	88884278	MEF2C	4208	NM_001364338	-	Hypo	promoter			chr4	182144647	182144779	TENM3-AS1	90768	NR_125905	-	Hyper	promoter
	chr5	88884075	88884278	MEF2C	4208	NM_001364339	-	Hypo	promoter			chr5	7395873	7395956	ADCY2	108	NM_020546	+	Hyper	promoter
	chr5	88884075	88884278	MEF2C	4208	NM_001364340	-	Hypo	promoter			chr5	65625892	65626139	TRIM23	373	NM_001656	-	Hyper	promoter
	chr5	88884075	88884278	MEF2C	4208	NM_001364343	-	Hypo	promoter			chr5	65625892	65626139	TRIM23	373	NM_033227	-	Hyper	promoter
	chr5	88884075	88884278	MEF2C	4208	NM_001364344	-	Hypo	promoter			chr5	65625892	65626139	TRIM23	373	NM_033228	-	Hyper	promoter
	chr5	88884075	88884278	MEF2C	4208	NM_001364346	-	Hypo	promoter			chr5	72107656	72107714	MAP1B	4131	NM_005909	+	Hyper	promoter
	chr5	88884075	88884278	MEF2C	4208	NM_001364347	-	Hypo	promoter			chr5	80960297	80960410	RASGRF2	5924	NM_006909	+	Hyper	promoter
	chr5	88884075	88884278	MEF2C	4208	NM_001364348	-	Hypo	promoter			chr5	83471893	83471977	VCAN	1462	NM_001164097	+	Hyper	promoter
	chr5	88884075	88884278	MEF2C	4208	NM_001364349	-	Hypo	promoter			chr5	83471893	83471977	VCAN	1462	NM_001164098	+	Hyper	promoter
	chr5	88884075	88884278	MEF2C	4208	NM_001364352	-	Hypo	promoter			chr5	83471893	83471977	VCAN	1462	NM_001126336	+	Hyper	promoter
	chr5	88884075	88884278	MEF2C	4208	NM_001364354	-	Hypo	promoter			chr5	83471893	83471977	VCAN	1462	NM_004385	+	Hyper	promoter
	chr5	88884075	88884278	MEF2C	4208	NM_001364355	-	Hypo	promoter			chr5	84384313	84384508	EDIL3	10085	NM_001278642	-	Hyper	promoter
	chr5	88884075	88884278	MEF2C	4208	NM_002397	-	Hypo	promoter			chr5	84384313	84384508	EDIL3	10085	NM_005711	-	Hyper	promoter
	chr5	114360764	114360937	KCNN2	3781	NM_021614	+	Hypo	promoter			chr5	88687047	88687479	LINC00461	645323	NR_015436	-	Hyper	promoter
	chr5	114360764	114360937	KCNN2	3781	NM_001278204	+	Hypo	promoter			chr5	88687047	88687479	LINC00461	645323	NR_152234	-	Hyper	promoter
	chr5	114361110	114361180	KCNN2	3781	NM_021614	+	Hypo	promoter			chr5	88687047	88687479	LINC00461	645323	NR_152235	-	Hyper	promoter
	chr5	114361110	114361180	KCNN2	3781	NM_001278204	+	Hypo	promoter			chr5	88687047	88687479	LINC00461	645323	NR_152236	-	Hyper	promoter
	chr5	114361185	114361311	KCNN2	3781	NM_021614	+	Hypo	promoter			chr5	88687047	88687479	LINC00461	645323	NR_152237	-	Hyper	promoter
	chr5	114361185	114361311	KCNN2	3781	NM_001278204	+	Hypo	promoter			chr5	96431879	96432020	PCSK1	5122	NM_001177875	-	Hyper	promoter
	chr5	114361326	114361557	KCNN2	3781	NM_021614	+	Hypo	promoter			chr5	114361179	114361254	KCNN2	3781	NM_021614	+	Hyper	promoter
	chr5	114361326	114361557	KCNN2	3781	NM_001278204	+	Hypo	promoter			chr5	114361179	114361254	KCNN2	3781	NM_001278204	+	Hyper	promoter
	chr5	114361664	114361843	KCNN2	3781	NM_021614	+	Hypo	promoter			chr5	114361810	114361931	KCNN2	3781	NM_021614	+	Hyper	promoter
	chr5	114361664	114361843	KCNN2	3781	NM_001278204	+	Hypo	promoter			chr5	114361810	114361931	KCNN2	3781	NM_001278204	+	Hyper	promoter
	chr5	122312224	122312388	SNCAIP	9627	NM_001242935	+	Hypo	promoter			chr5	146337476	146337577	POU4F3	5459	NM_002700	+	Hyper	promoter
	chr5	122312224	122312388	SNCAIP	9627	NM_001308100	+	Hypo	promoter			chr5	147454740	147454909	DPYSL3	1809	NM_001387	-	Hyper	promoter
	chr5	122312224	122312388	SNCAIP	9627	NM_001308107	+	Hypo	promoter			chr5	176061238	176061334	FAM153B	202134	NM_001265615	+	Hyper	promoter
	chr5	122312224	122312388	SNCAIP	9627	NM_001308109	+	Hypo	promoter			chr5	179559116	179559411	RUFY1	80230	NM_001040451	+	Hyper	promoter
	chr5	122312224	122312388	SNCAIP	9627	NM_005460	+	Hypo	promoter			chr5	179559116	179559411	RUFY1	80230	NM_001040452	+	Hyper	promoter
	chr5	129904380	129904507	CHSY3	337876	NM_175856	+	Hypo	promoter			chr5	180352900	180352973	GFPT2	9945	NM_005110	-	Hyper	promoter
	chr5	147454740	147454909	DPYSL3	1809	NM_001387	-	Hypo	promoter			chr6	10410173	10410331	TFAP2A-AS1	100130275	NR_033910	+	Hyper	promoter
	chr5	151087149	151087278	TNIP1	10318	NM_001252391	-	Hypo	promoter			chr6	26184007	26184125	HIST1H2BE	NA	NM_003523	+	Hyper	promoter
	chr5	151087149	151087278	TNIP1	10318	NM_001252392	-	Hypo	promoter			chr6	26595124	26595221	ABT1	29777	NM_013375	+	Hyper	promoter
	chr5	151087149	151087278	TNIP1	10318	NM_001252390	-	Hypo	promoter			chr6	36130196	36130370	MAPK13	5603	NM_002754	+	Hyper	promoter
	chr5	176061194	176061317	FAM153B	202134	NM_001265615	+	Hypo	promoter			chr6	36130196	36130370	MAPK13	5603	NR_072996	+	Hyper	promoter
	chr5	177782677	177782776	FAM153A	285596	NR_146227	-	Hypo	promoter			chr6	43308813	43308909	CRIP3	401262	NM_001366068	-	Hyper	promoter
	chr6	866468	866526	LOC101927691	101927691	NR_110853	+	Hypo	promoter			chr6	43308813	43308909	CRIP3	401262	NM_206922	-	Hyper	promoter
	chr6	3259075	3259175	PSMG4	389362	NM_001128591	+	Hypo	promoter			chr6	50818239	50818801	TFAP2B	7021	NM_003221	+	Hyper	promoter
	chr6	3259075	3259175	PSMG4	389362	NM_001128592	+	Hypo	promoter			chr6	53665883	53666306	KLHL31	401265	NM_001003760	-	Hyper	promoter
	chr6	3259075	3259175	PSMG4	389362	NM_001135750	+	Hypo	promoter			chr6	63645000	63645137	PHF3	23469	NM_015153	+	Hyper	promoter
	chr6	6007058	6007251	NRN1	51299	NM_016588	-	Hypo	promoter			chr6	88146961	88147184	CNR1	1268	NM_033181	-	Hyper	promoter
	chr6	6007058	6007251	NRN1	51299	NM_001278710	-	Hypo	promoter			chr6	168075983	168076079	FRMD1	79981	NM_001122841	-	Hyper	promoter
	chr6	13924476	13924739	RNF182	221687	NM_001165034	+	Hypo	promoter			chr7	5428670	5429066	LOC100129484	100129484	NM_001354886	-	Hyper	promoter
	chr6	13924476	13924739	RNF182	221687	NM_001165032	+	Hypo	promoter			chr7	26377114	26377224	LOC105375304	105375304	NR_136271	-	Hyper	promoter
	chr6	13924476	13924739	RNF182	221687	NM_152737	+	Hypo	promoter			chr7	26377114	26377224	LOC105375304	105375304	NR_136270	-	Hyper	promoter
	chr6	13924476	13924739	RNF182	221687	NM_001165033	+	Hypo	promoter			chr7	28411127	28411445	CREB5	9586	NM_182898	+	Hyper	promoter
	chr6	17102029	17102132	STMND1	401236	NM_001190766	+	Hypo	promoter			chr7	35038194	35038470	DPY19L1	23333	NM_001366673	-	Hyper	promoter
	chr6	24668126	24668304	TDP2	51567	NM_016614	-	Hypo	promoter			chr7	35038194	35038470	DPY19L1	23333	NM_015283	-	Hyper	promoter
	chr6	27815195	27815268	HIST1H2BM	NA	NM_003521	+	Hypo	promoter			chr7	37920714	37920800	EPDR1	54749	NM_001242946	+	Hyper	promoter
	chr6	27815195	27815268	HIST1H2AJ	NA	NM_021066	-	Hypo	promoter			chr7	37920714	37920800	EPDR1	54749	NM_017549	+	Hyper	promoter
	chr6	27823772	27824008	HIST1H4J	NA	NM_021968	+	Hypo	promoter			chr7	37920714	37920800	EPDR1	54749	NM_001242948	+	Hyper	promoter
	chr6	36130203	36130315	MAPK13	5603	NM_002754	+	Hypo	promoter			chr7	37920882	37921073	EPDR1	54749	NM_001242946	+	Hyper	promoter
	chr6	36130203	36130315	MAPK13	5603	NR_072996	+	Hypo	promoter			chr7	37920882	37921073	EPDR1	54749	NM_017549	+	Hyper	promoter
	chr6	43182211	43182270	CUL9	23113	NM_015089	+	Hypo	promoter			chr7	37920882	37921073	EPDR1	54749	NM_001242948	+	Hyper	promoter
	chr6	49550841	49550941	C6orf141	135398	NM_001145652	+	Hypo	promoter			chr7	44325369	44325536	CAMK2B	816	NM_001220	-	Hyper	promoter
	chr6	49550841	49550941	C6orf141	135398	NR_146853	+	Hypo	promoter			chr7	44325369	44325536	CAMK2B	816	NM_001293170	-	Hyper	promoter
	chr6	49550841	49550941	C6orf141	135398	NR_146854	+	Hypo	promoter			chr7	44325369	44325536	CAMK2B	816	NM_172078	-	Hyper	promoter
	chr6	49550841	49550941	C6orf141	135398	NR_146855	+	Hypo	promoter			chr7	44325369	44325536	CAMK2B	816	NM_172080	-	Hyper	promoter
	chr6	49550841	49550941	C6orf141	135398	NR_146856	+	Hypo	promoter			chr7	44325369	44325536	CAMK2B	816	NM_172081	-	Hyper	promoter
	chr6	49550841	49550941	C6orf141	135398	NR_146857	+	Hypo	promoter			chr7	44325369	44325536	CAMK2B	816	NM_172082	-	Hyper	promoter
	chr6	49550841	49550941	C6orf141	135398	NR_146858	+	Hypo	promoter			chr7	44325369	44325536	CAMK2B	816	NM_172083	-	Hyper	promoter
	chr6	49550841	49550941	C6orf141	135398	NR_146859	+	Hypo	promoter			chr7	44325369	44325536	CAMK2B	816	NM_172084	-	Hyper	promoter
	chr6	49550841	49550941	C6orf141	135398	NR_146860	+	Hypo	promoter			chr7	44325369	44325536	CAMK2B	816	NM_172079	-	Hyper	promoter
	chr6	49550841	49550941	C6orf141	135398	NR_146861	+	Hypo	promoter			chr7	45089056	45089135	NACAD	23148	NM_001146334	-	Hyper	promoter
	chr6	49550841	49550941	C6orf141	135398	NR_146862	+	Hypo	promoter			chr7	45920869	45920972	IGFBP3	3486	NM_000598	-	Hyper	promoter
	chr6	49550841	49550941	C6orf141	135398	NR_146863	+	Hypo	promoter			chr7	45920869	45920972	IGFBP3	3486	NM_001013398	-	Hyper	promoter
	chr6	49550841	49550941	C6orf141	135398	NR_146864	+	Hypo	promoter			chr7	74171934	74172665	EIF4H	7458	NM_022170	+	Hyper	promoter
	chr6	117265932	117265992	VGLL2	245806	NM_153453	+	Hypo	promoter			chr7	74171934	74172665	EIF4H	7458	NM_031992	+	Hyper	promoter
	chr6	117265932	117265992	VGLL2	245806	NM_182645	+	Hypo	promoter			chr7	100159016	100159154	MIR4658	100616439	NR_039802	-	Hyper	promoter
	chr6	132401733	132401800	MOXD1	26002	NM_015529	-	Hypo	promoter			chr7	100159016	100159154	MAP11	55262	NM_001303470	-	Hyper	promoter
	chr6	144095303	144095440	SF3B5	83443	NM_031287	-	Hypo	promoter			chr7	100159016	100159154	MAP11	55262	NM_018275	-	Hyper	promoter
	chr6	165987671	165987878	LINC00473	90632	NR_026860	-	Hypo	promoter			chr7	114085847	114086133	FOXP2	93986	NR_033766	+	Hyper	promoter
	chr6	165987671	165987878	LINC00473	90632	NR_026861	-	Hypo	promoter			chr7	123533043	123533176	IQUB	154865	NM_001282855	-	Hyper	promoter
	chr6	165987671	165987878	LINC00602	441177	NR_027284	+	Hypo	promoter			chr7	123533043	123533176	IQUB	154865	NM_001321293	-	Hyper	promoter
	chr7	5428637	5428836	LOC100129484	100129484	NM_001354886	-	Hypo	promoter			chr7	123533043	123533176	IQUB	154865	NR_104244	-	Hyper	promoter
	chr7	10779569	10779796	MGC4859	79150	NR_147499	-	Hypo	promoter			chr7	124765412	124765507	GPR37	2861	NM_005302	-	Hyper	promoter
	chr7	11832210	11832357	THSD7A	221981	NM_015204	-	Hypo	promoter			chr7	138664530	138664623	SVOPL	136306	NM_001331192	-	Hyper	promoter
	chr7	26376488	26376617	LOC105375304	105375304	NR_136271	-	Hypo	promoter			chr7	138664530	138664623	SVOPL	136306	NM_174959	-	Hyper	promoter
	chr7	26376488	26376617	LOC105375304	105375304	NR_136270	-	Hypo	promoter			chr7	140640218	140640628	DENND2A	27147	NM_001318052	-	Hyper	promoter
	chr7	27143726	27143782	HOXA5	3202	NM_019102	-	Hypo	promoter			chr7	140640218	140640628	DENND2A	27147	NM_015689	-	Hyper	promoter
	chr7	28410396	28410501	CREB5	9586	NM_182898	+	Hypo	promoter			chr7	140640218	140640628	DENND2A	27147	NM_001362678	-	Hyper	promoter
	chr7	45920869	45920985	IGFBP3	3486	NM_000598	-	Hypo	promoter			chr7	144354643	144354818	ARHGEF5	7984	NM_005435	+	Hyper	promoter
	chr7	45920869	45920985	IGFBP3	3486	NM_001013398	-	Hypo	promoter			chr7	155571223	155571607	CNPY1	285888	NM_001369813	-	Hyper	promoter
	chr7	50782731	50782859	GRB10	2887	NM_001350814	-	Hypo	promoter			chr7	156604475	156604552	LINC01006	100506380	NR_103858	-	Hyper	promoter
	chr7	50782731	50782859	GRB10	2887	NM_001371009	-	Hypo	promoter			chr8	4995793	4995962	CSMD1	64478	NM_033225	-	Hyper	promoter
	chr7	50783040	50783114	GRB10	2887	NM_001350814	-	Hypo	promoter			chr8	27612707	27613058	MIR6843	102465508	NR_106902	-	Hyper	promoter
	chr7	50783040	50783114	GRB10	2887	NM_001371009	-	Hypo	promoter			chr8	27612707	27613058	CLU	1191	NR_038335	-	Hyper	promoter
	chr7	69600042	69600185	CT66	100507468	NR_108105	-	Hypo	promoter			chr8	27612707	27613058	CLU	1191	NR_045494	-	Hyper	promoter
	chr7	69600042	69600185	CT66	100507468	NR_148926	-	Hypo	promoter			chr8	30155506	30155564	DCTN6	10671	NM_006571	+	Hyper	promoter
	chr7	69600042	69600185	CT66	100507468	NR_148927	-	Hypo	promoter			chr8	59119197	59119270	LOC100505501	100505501	NR_149030	+	Hyper	promoter
	chr7	75074204	75074350	RCC1L	81554	NM_001363447	-	Hypo	promoter			chr8	59119197	59119270	LOC100505501	100505501	NR_149031	+	Hyper	promoter
	chr7	75074204	75074350	RCC1L	81554	NM_030798	-	Hypo	promoter			chr8	59119197	59119270	TOX	9760	NM_014729	-	Hyper	promoter
	chr7	75074204	75074350	RCC1L	81554	NM_001281441	-	Hypo	promoter			chr8	61288293	61288346	CLVS1	157807	NM_173519	+	Hyper	promoter
	chr7	75074204	75074350	RCC1L	81554	NM_148842	-	Hypo	promoter			chr8	62248146	62248221	NKAIN3	286183	NM_001304533	+	Hyper	promoter
	chr7	87475751	87475869	ABCB4	5244	NM_000443	-	Hypo	promoter			chr8	62248146	62248221	NKAIN3	286183	NR_130764	+	Hyper	promoter
	chr7	87475751	87475869	ABCB4	5244	NM_018849	-	Hypo	promoter			chr8	94640730	94640864	ESRP1	54845	NM_001034915	+	Hyper	promoter
	chr7	87475751	87475869	ABCB4	5244	NM_018850	-	Hypo	promoter			chr8	94640730	94640864	ESRP1	54845	NM_001122825	+	Hyper	promoter
	chr7	94656188	94656305	PEG10	23089	NM_001172437	+	Hypo	promoter			chr8	94640730	94640864	ESRP1	54845	NM_001122826	+	Hyper	promoter
	chr7	94656188	94656305	PEG10	23089	NM_001184961	+	Hypo	promoter			chr8	94640730	94640864	ESRP1	54845	NM_001122827	+	Hyper	promoter
	chr7	94656188	94656305	PEG10	23089	NM_015068	+	Hypo	promoter			chr8	94640730	94640864	ESRP1	54845	NM_017697	+	Hyper	promoter
	chr7	94656188	94656305	PEG10	23089	NM_001040152	+	Hypo	promoter			chr8	94640730	94640864	LOC100288748	100288748	NR_034034	-	Hyper	promoter
	chr7	94656188	94656305	PEG10	23089	NM_001172438	+	Hypo	promoter			chr8	100560326	100560541	ANKRD46	157567	NM_001270377	-	Hyper	promoter
	chr7	94656188	94656305	PEG10	23089	NM_001184962	+	Hypo	promoter			chr8	100560326	100560541	ANKRD46	157567	NM_001270378	-	Hyper	promoter
	chr7	94656188	94656305	SGCE	8910	NM_001099400	-	Hypo	promoter			chr8	100560326	100560541	ANKRD46	157567	NM_001270379	-	Hyper	promoter
	chr7	94656188	94656305	SGCE	8910	NM_001099401	-	Hypo	promoter			chr8	100560326	100560541	ANKRD46	157567	NM_198401	-	Hyper	promoter
	chr7	94656188	94656305	SGCE	8910	NM_001301139	-	Hypo	promoter			chr8	144337426	144337503	SCRT1	83482	NM_031309	-	Hyper	promoter
	chr7	94656188	94656305	SGCE	8910	NM_001346713	-	Hypo	promoter			chr8	144477101	144477164	FOXH1	8928	NM_003923	-	Hyper	promoter
	chr7	94656188	94656305	SGCE	8910	NM_001346715	-	Hypo	promoter			chr8	144477101	144477164	PPP1R16A	84988	NM_001329442	+	Hyper	promoter
	chr7	94656188	94656305	SGCE	8910	NM_001346717	-	Hypo	promoter			chr8	144477101	144477164	PPP1R16A	84988	NM_001329443	+	Hyper	promoter
	chr7	94656188	94656305	SGCE	8910	NM_001346719	-	Hypo	promoter			chr8	144477101	144477164	PPP1R16A	84988	NM_032902	+	Hyper	promoter
	chr7	94656188	94656305	SGCE	8910	NM_001346720	-	Hypo	promoter			chr8	144477101	144477164	PPP1R16A	84988	NM_001329444	+	Hyper	promoter
	chr7	94656188	94656305	SGCE	8910	NM_001362807	-	Hypo	promoter			chr8	144477101	144477164	PPP1R16A	84988	NM_001329445	+	Hyper	promoter
	chr7	94656188	94656305	SGCE	8910	NM_001362808	-	Hypo	promoter			chr9	33524283	33524343	ANKRD18B	441459	NM_001353432	+	Hyper	promoter
	chr7	94656188	94656305	SGCE	8910	NM_001362809	-	Hypo	promoter			chr9	33676874	33676995	PTENP1-AS	101243555	NR_103745	+	Hyper	promoter
	chr7	94656188	94656305	SGCE	8910	NM_003919	-	Hypo	promoter			chr9	33676874	33676995	PTENP1	11191	NR_023917	-	Hyper	promoter
	chr7	100584388	100584452	FBXO24	26261	NM_033506	+	Hypo	promoter			chr9	38424472	38424581	IGFBPL1	347252	NM_001007563	-	Hyper	promoter
	chr7	100890205	100890314	UFSP1	402682	NM_001015072	-	Hypo	promoter			chr9	66153987	66154178	ANKRD20A3	441425	NM_001012419	-	Hyper	promoter
	chr7	107561900	107561970	DUS4L	11062	NM_001270419	+	Hypo	promoter			chr9	66153987	66154178	ANKRD20A1	84210	NM_032250	-	Hyper	promoter
	chr7	107561900	107561970	DUS4L	11062	NR_073002	+	Hypo	promoter			chr9	66153987	66154178	ANKRD20A2	441430	NM_001012421	-	Hyper	promoter
	chr7	107561900	107561970	DUS4L	11062	NR_073003	+	Hypo	promoter			chr9	76906274	76906391	PRUNE2	158471	NM_001308047	-	Hyper	promoter
	chr7	107561900	107561970	DUS4L	11062	NR_073004	+	Hypo	promoter			chr9	76906274	76906391	PRUNE2	158471	NM_001308048	-	Hyper	promoter
	chr7	107561900	107561970	DUS4L	11062	NR_073005	+	Hypo	promoter			chr9	76906274	76906391	PRUNE2	158471	NR_131751	-	Hyper	promoter
	chr7	107561900	107561970	DUS4L-BCAP29	115253422	NM_001371364	+	Hypo	promoter			chr9	76906274	76906391	PRUNE2	158471	NM_015225	-	Hyper	promoter
	chr7	107561900	107561970	DUS4L-BCAP29	115253422	NM_001371365	+	Hypo	promoter			chr9	88535375	88535456	NXNL2	158046	NM_001161625	+	Hyper	promoter
	chr7	107561900	107561970	DUS4L-BCAP29	115253422	NM_001371366	+	Hypo	promoter			chr9	88535375	88535456	NXNL2	158046	NM_145283	+	Hyper	promoter
	chr7	107561900	107561970	DUS4L-BCAP29	115253422	NM_001371367	+	Hypo	promoter			chr9	91424998	91425057	NFIL3	4783	NM_005384	-	Hyper	promoter
	chr7	107561900	107561970	DUS4L-BCAP29	115253422	NR_163939	+	Hypo	promoter			chr9	91424998	91425057	NFIL3	4783	NM_001289999	-	Hyper	promoter
	chr7	107561900	107561970	DUS4L-BCAP29	115253422	NR_163940	+	Hypo	promoter			chr9	91424998	91425057	NFIL3	4783	NM_001290000	-	Hyper	promoter
	chr7	107561900	107561970	DUS4L-BCAP29	115253422	NR_163941	+	Hypo	promoter			chr9	91950105	91950180	ROR2	4920	NM_001318204	-	Hyper	promoter
	chr7	107561900	107561970	DUS4L	11062	NM_181581	+	Hypo	promoter			chr9	91950105	91950180	ROR2	4920	NM_004560	-	Hyper	promoter
	chr7	114085776	114086133	FOXP2	93986	NR_033766	+	Hypo	promoter			chr9	104927762	104927840	ABCA1	19	NM_005502	-	Hyper	promoter
	chr7	114922160	114922277	MDFIC	29969	NM_001166345	+	Hypo	promoter			chr9	109778924	109779059	PALM2-AKAP2	NA	NM_007203	+	Hyper	promoter
	chr7	114922160	114922277	MDFIC	29969	NM_001166346	+	Hypo	promoter			chr9	109778924	109779059	PALM2-AKAP2	NA	NM_053016	+	Hyper	promoter
	chr7	114922160	114922277	MDFIC	29969	NM_199072	+	Hypo	promoter			chr9	109778924	109779059	PALM2-AKAP2	NA	NM_147150	+	Hyper	promoter
	chr7	122304883	122305157	FEZF1	389549	NM_001160264	-	Hypo	promoter			chr9	113409033	113409099	C9orf43	257169	NM_001278629	+	Hyper	promoter
	chr7	122304883	122305157	FEZF1	389549	NM_001024613	-	Hypo	promoter			chr9	113409033	113409099	C9orf43	257169	NM_001278630	+	Hyper	promoter
	chr7	123532929	123533168	IQUB	154865	NM_001282855	-	Hypo	promoter			chr9	113409033	113409099	C9orf43	257169	NM_152786	+	Hyper	promoter
	chr7	123532929	123533168	IQUB	154865	NM_001321293	-	Hypo	promoter			chr9	114504734	114504836	WHRN	25861	NM_001083885	-	Hyper	promoter
	chr7	123532929	123533168	IQUB	154865	NR_104244	-	Hypo	promoter			chr9	121299691	121299751	GSN	2934	NM_001353075	+	Hyper	promoter
	chr7	128830152	128830237	FLNC	2318	NM_001127487	+	Hypo	promoter			chr9	121299691	121299751	GSN	2934	NM_001353077	+	Hyper	promoter
	chr7	128830152	128830237	FLNC	2318	NM_001458	+	Hypo	promoter			chr9	121299691	121299751	GSN	2934	NM_000177	+	Hyper	promoter
	chr7	130490879	130491371	MEST	4232	NM_177525	+	Hypo	promoter			chr9	121500064	121500171	GGTA1P	2681	NR_003191	-	Hyper	promoter
	chr7	130490879	130491371	MEST	4232	NM_001253900	+	Hypo	promoter			chr9	121500064	121500171	GGTA1P	2681	NR_045211	-	Hyper	promoter
	chr7	130490879	130491371	MEST	4232	NM_002402	+	Hypo	promoter			chr9	126613328	126613427	LMX1B	4010	NM_001174146	+	Hyper	promoter
	chr7	130490879	130491371	MESTIT1	317751	NR_004382	-	Hypo	promoter			chr9	126613328	126613427	LMX1B	4010	NM_001174147	+	Hyper	promoter
	chr7	138664557	138664621	SVOPL	136306	NM_001331192	-	Hypo	promoter			chr9	126613328	126613427	LMX1B	4010	NM_002316	+	Hyper	promoter
	chr7	138664557	138664621	SVOPL	136306	NM_174959	-	Hypo	promoter			chr9	129802614	129802701	TOR1B	27348	NR_133948	+	Hyper	promoter
	chr7	140640309	140640416	DENND2A	27147	NM_001318052	-	Hypo	promoter			chr9	129802614	129802701	TOR1B	27348	NR_134027	+	Hyper	promoter
	chr7	140640309	140640416	DENND2A	27147	NM_015689	-	Hypo	promoter			chr9	129802614	129802701	TOR1B	27348	NM_001317893	+	Hyper	promoter
	chr7	140640309	140640416	DENND2A	27147	NM_001362678	-	Hypo	promoter			chr9	129802614	129802701	TOR1B	27348	NM_001317894	+	Hyper	promoter
	chr7	141072946	141073173	TMEM178B	100507421	NM_001195278	+	Hypo	promoter			chr9	129802614	129802701	TOR1B	27348	NM_014506	+	Hyper	promoter
	chr7	155571223	155571607	CNPY1	285888	NM_001369813	-	Hypo	promoter			chr9	129802614	129802701	TOR1B	27348	NR_134113	+	Hyper	promoter
	chr8	55772561	55772612	TGS1	96764	NM_001317902	+	Hypo	promoter			chr9	132408097	132408421	TTF1	7270	NM_007344	-	Hyper	promoter
	chr8	55772561	55772612	TGS1	96764	NM_001363184	+	Hypo	promoter			chr9	132408097	132408421	TTF1	7270	NR_134525	-	Hyper	promoter
	chr8	55772561	55772612	TGS1	96764	NM_024831	+	Hypo	promoter			chr9	132408097	132408421	TTF1	7270	NM_001205296	-	Hyper	promoter
	chr8	59119197	59119270	LOC100505501	100505501	NR_149030	+	Hypo	promoter			chr9	132408097	132408421	CFAP77	389799	NM_001282957	+	Hyper	promoter
	chr8	59119197	59119270	LOC100505501	100505501	NR_149031	+	Hypo	promoter			chr9	132408097	132408421	CFAP77	389799	NM_207417	+	Hyper	promoter
	chr8	59119197	59119270	TOX	9760	NM_014729	-	Hypo	promoter			chr9	136547068	136547124	NALT1	101928483	NR_121577	+	Hyper	promoter
	chr8	59119534	59119590	LOC100505501	100505501	NR_149030	+	Hypo	promoter			chr9	136547068	136547124	NOTCH1	4851	NM_017617	-	Hyper	promoter
	chr8	59119534	59119590	LOC100505501	100505501	NR_149031	+	Hypo	promoter			chr9	136547068	136547124	MIR4674	100616301	NR_039821	-	Hyper	promoter
	chr8	59119534	59119590	TOX	9760	NM_014729	-	Hypo	promoter			chr9	137251158	137251405	STPG3	441476	NR_046339	+	Hyper	promoter
	chr8	62248404	62248540	NKAIN3	286183	NM_001304533	+	Hypo	promoter			chr9	137251158	137251405	STPG3	441476	NR_046340	+	Hyper	promoter
	chr8	62248404	62248540	NKAIN3	286183	NR_130764	+	Hypo	promoter			chr9	137251158	137251405	STPG3	441476	NM_001004353	+	Hyper	promoter
	chr8	89755971	89756197	RIPK2	8767	NM_003821	+	Hypo	promoter			chr9	137251158	137251405	STPG3	441476	NM_001256699	+	Hyper	promoter
	chr8	144337426	144337513	SCRT1	83482	NM_031309	-	Hypo	promoter			chr9	137251158	137251405	STPG3	441476	NM_001256700	+	Hyper	promoter
	chr8	144477084	144477164	FOXH1	8928	NM_003923	-	Hypo	promoter			chr9	137251158	137251405	STPG3	441476	NM_001256701	+	Hyper	promoter
	chr8	144477084	144477164	PPP1R16A	84988	NM_001329442	+	Hypo	promoter			chrX	11427615	11427719	ARHGAP6	395	NM_001287242	-	Hyper	promoter
	chr8	144477084	144477164	PPP1R16A	84988	NM_001329443	+	Hypo	promoter			chrX	16712556	16712737	CTPS2	56474	NM_001144002	-	Hyper	promoter
	chr8	144477084	144477164	PPP1R16A	84988	NM_032902	+	Hypo	promoter			chrX	16712556	16712737	CTPS2	56474	NM_175859	-	Hyper	promoter
	chr8	144477084	144477164	PPP1R16A	84988	NM_001329444	+	Hypo	promoter			chrX	16712556	16712737	CTPS2	56474	NM_019857	-	Hyper	promoter
	chr8	144477084	144477164	PPP1R16A	84988	NM_001329445	+	Hypo	promoter			chrX	19514995	19515123	MAP3K15	389840	NM_001001671	-	Hyper	promoter
	chr9	4666200	4666260	SPATA6L	55064	NM_001039395	-	Hypo	promoter			chrX	20142448	20142543	EIF1AX	1964	NM_001412	-	Hyper	promoter
	chr9	4666200	4666260	SPATA6L	55064	NM_001353484	-	Hypo	promoter			chrX	20266400	20266479	RPS6KA3	6197	NM_004586	-	Hyper	promoter
	chr9	4666200	4666260	SPATA6L	55064	NM_001353485	-	Hypo	promoter			chrX	31266861	31266963	DMD	1756	NM_004015	-	Hyper	promoter
	chr9	4666200	4666260	SPATA6L	55064	NM_001353486	-	Hypo	promoter			chrX	31266861	31266963	DMD	1756	NM_004016	-	Hyper	promoter
	chr9	4666200	4666260	SPATA6L	55064	NM_001353491	-	Hypo	promoter			chrX	31266861	31266963	DMD	1756	NM_004017	-	Hyper	promoter
	chr9	4666200	4666260	SPATA6L	55064	NR_148443	-	Hypo	promoter			chrX	31266861	31266963	DMD	1756	NM_004018	-	Hyper	promoter
	chr9	4666200	4666260	SPATA6L	55064	NR_148444	-	Hypo	promoter			chrX	31266861	31266963	DMD	1756	NM_004019	-	Hyper	promoter
	chr9	4666200	4666260	SPATA6L	55064	NR_148445	-	Hypo	promoter			chrX	38220686	38220768	SRPX	8406	NM_006307	-	Hyper	promoter
	chr9	4666200	4666260	SPATA6L	55064	NR_148446	-	Hypo	promoter			chrX	38220686	38220768	SRPX	8406	NM_001170750	-	Hyper	promoter
	chr9	19050276	19050338	SAXO1	158297	NM_001287049	-	Hypo	promoter			chrX	38220686	38220768	SRPX	8406	NM_001170751	-	Hyper	promoter
	chr9	33523498	33523559	ANKRD18B	441459	NM_001353432	+	Hypo	promoter			chrX	38220686	38220768	SRPX	8406	NM_001170752	-	Hyper	promoter
	chr9	33524283	33524345	ANKRD18B	441459	NM_001353432	+	Hypo	promoter			chrX	38220772	38220873	SRPX	8406	NM_006307	-	Hyper	promoter
	chr9	34330643	34330699	KIF24	347240	NM_194313	-	Hypo	promoter			chrX	38220772	38220873	SRPX	8406	NM_001170750	-	Hyper	promoter
	chr9	35102742	35102801	STOML2	30968	NM_013442	-	Hypo	promoter			chrX	38220772	38220873	SRPX	8406	NM_001170751	-	Hyper	promoter
	chr9	35102742	35102801	STOML2	30968	NM_001287031	-	Hypo	promoter			chrX	38220772	38220873	SRPX	8406	NM_001170752	-	Hyper	promoter
	chr9	35102742	35102801	STOML2	30968	NM_001287032	-	Hypo	promoter			chrX	38805531	38805768	MID1IP1-AS1	100874211	NR_046706	-	Hyper	promoter
	chr9	35102742	35102801	STOML2	30968	NM_001287033	-	Hypo	promoter			chrX	46759326	46759402	SLC9A7	84679	NM_001257291	-	Hyper	promoter
	chr9	41127282	41127344	LOC440896	440896	NR_147036	-	Hypo	promoter			chrX	46759326	46759402	SLC9A7	84679	NM_032591	-	Hyper	promoter
	chr9	62532864	62532995	LOC103908604	103908604	NR_147619	+	Hypo	promoter			chrX	47190770	47190940	UBA1	7317	NM_153280	+	Hyper	promoter
	chr9	62897887	62898138	LERFS	403323	NR_122076	-	Hypo	promoter			chrX	48802121	48802221	HDAC6	10013	NM_001321229	+	Hyper	promoter
	chr9	62897887	62898138	LERFS	403323	NR_122077	-	Hypo	promoter			chrX	48802121	48802221	HDAC6	10013	NM_001321226	+	Hyper	promoter
	chr9	64368071	64368299	ANKRD20A4-ANKRD20A20P	110006327	NR_146419	+	Hypo	promoter			chrX	48802121	48802221	HDAC6	10013	NM_001321227	+	Hyper	promoter
	chr9	64368071	64368299	ANKRD20A4	728747	NM_001098805	+	Hypo	promoter			chrX	48802121	48802221	HDAC6	10013	NM_001321228	+	Hyper	promoter
	chr9	66153941	66154100	ANKRD20A3	441425	NM_001012419	-	Hypo	promoter			chrX	48802121	48802221	HDAC6	10013	NM_001321230	+	Hyper	promoter
	chr9	66153941	66154100	ANKRD20A1	84210	NM_032250	-	Hypo	promoter			chrX	48802121	48802221	HDAC6	10013	NM_001321231	+	Hyper	promoter
	chr9	66153941	66154100	ANKRD20A2	441430	NM_001012421	-	Hypo	promoter			chrX	48802121	48802221	HDAC6	10013	NM_006044	+	Hyper	promoter
	chr9	69761185	69761413	PTAR1	375743	NM_001099666	-	Hypo	promoter			chrX	48802121	48802221	HDAC6	10013	NR_135592	+	Hyper	promoter
	chr9	69761185	69761413	PTAR1	375743	NM_001366935	-	Hypo	promoter			chrX	48802121	48802221	HDAC6	10013	NR_135593	+	Hyper	promoter
	chr9	69761185	69761413	PTAR1	375743	NM_001366936	-	Hypo	promoter			chrX	48802121	48802221	HDAC6	10013	NR_135591	+	Hyper	promoter
	chr9	69761185	69761413	PTAR1	375743	NM_001366937	-	Hypo	promoter			chrX	48898018	48898210	PQBP1	10084	NM_001032381	+	Hyper	promoter
	chr9	69761185	69761413	PTAR1	375743	NM_001366938	-	Hypo	promoter			chrX	48898018	48898210	PQBP1	10084	NM_001032382	+	Hyper	promoter
	chr9	69761185	69761413	PTAR1	375743	NM_001366939	-	Hypo	promoter			chrX	48898018	48898210	PQBP1	10084	NM_001032383	+	Hyper	promoter
	chr9	69761185	69761413	PTAR1	375743	NM_001366940	-	Hypo	promoter			chrX	48898018	48898210	PQBP1	10084	NM_001167989	+	Hyper	promoter
	chr9	69761185	69761413	PTAR1	375743	NR_159515	-	Hypo	promoter			chrX	48898018	48898210	PQBP1	10084	NM_144495	+	Hyper	promoter
	chr9	69761185	69761413	PTAR1	375743	NR_159516	-	Hypo	promoter			chrX	48898018	48898210	PQBP1	10084	NM_001167990	+	Hyper	promoter
	chr9	69761185	69761413	PTAR1	375743	NR_159517	-	Hypo	promoter			chrX	48898018	48898210	PQBP1	10084	NM_001032384	+	Hyper	promoter
	chr9	91950141	91950216	ROR2	4920	NM_001318204	-	Hypo	promoter			chrX	48898018	48898210	PQBP1	10084	NM_005710	+	Hyper	promoter
	chr9	91950141	91950216	ROR2	4920	NM_004560	-	Hypo	promoter			chrX	48898018	48898210	PQBP1	10084	NM_001167992	+	Hyper	promoter
	chr9	111525226	111525345	ZNF483	158399	NM_001007169	+	Hypo	promoter			chrX	48898018	48898210	TIMM17B	10245	NM_001167947	-	Hyper	promoter
	chr9	111525226	111525345	ZNF483	158399	NM_133464	+	Hypo	promoter			chrX	48898018	48898210	TIMM17B	10245	NM_005834	-	Hyper	promoter
	chr9	111599806	111599885	PTGR1	22949	NM_012212	-	Hypo	promoter			chrX	52368962	52369014	XAGE2	9502	NM_130777	+	Hyper	promoter
	chr9	111599806	111599885	PTGR1	22949	NM_001146108	-	Hypo	promoter			chrX	52369385	52369513	XAGE2	9502	NM_130777	+	Hyper	promoter
	chr9	111599806	111599885	PTGR1	22949	NM_001146109	-	Hypo	promoter			chrX	54042685	54042736	PHF8	23133	NM_001184898	-	Hyper	promoter
	chr9	112175264	112175349	SUSD1	64420	NM_001282640	-	Hypo	promoter			chrX	54182936	54183004	FAM120C	54954	NM_001300788	-	Hyper	promoter
	chr9	112175264	112175349	SUSD1	64420	NM_001282643	-	Hypo	promoter			chrX	54182936	54183004	FAM120C	54954	NM_017848	-	Hyper	promoter
	chr9	112175264	112175349	SUSD1	64420	NM_022486	-	Hypo	promoter			chrX	54182936	54183004	FAM120C	54954	NM_198456	-	Hyper	promoter
	chr9	114504703	114504836	WHRN	25861	NM_001083885	-	Hypo	promoter			chrX	63351289	63351457	SPIN4	139886	NM_001012968	-	Hyper	promoter
	chr9	121299696	121299810	GSN	2934	NM_001353075	+	Hypo	promoter			chrX	63755157	63755212	ARHGEF9	23229	NM_001173480	-	Hyper	promoter
	chr9	121299696	121299810	GSN	2934	NM_001353077	+	Hypo	promoter			chrX	63755157	63755212	ARHGEF9	23229	NM_001353924	-	Hyper	promoter
	chr9	121299696	121299810	GSN	2934	NM_000177	+	Hypo	promoter			chrX	63755157	63755212	ARHGEF9	23229	NM_001353926	-	Hyper	promoter
	chr9	126613189	126613286	LMX1B	4010	NM_001174146	+	Hypo	promoter			chrX	63755157	63755212	ARHGEF9	23229	NM_001353927	-	Hyper	promoter
	chr9	126613189	126613286	LMX1B	4010	NM_001174147	+	Hypo	promoter			chrX	63755157	63755212	ARHGEF9	23229	NM_001353928	-	Hyper	promoter
	chr9	126613189	126613286	LMX1B	4010	NM_002316	+	Hypo	promoter			chrX	63755157	63755212	ARHGEF9	23229	NM_001369030	-	Hyper	promoter
	chr9	126613328	126613417	LMX1B	4010	NM_001174146	+	Hypo	promoter			chrX	63755157	63755212	ARHGEF9	23229	NM_001369031	-	Hyper	promoter
	chr9	126613328	126613417	LMX1B	4010	NM_001174147	+	Hypo	promoter			chrX	63755157	63755212	ARHGEF9	23229	NM_001369032	-	Hyper	promoter
	chr9	126613328	126613417	LMX1B	4010	NM_002316	+	Hypo	promoter			chrX	63755157	63755212	ARHGEF9	23229	NM_001369033	-	Hyper	promoter
	chr9	126613893	126613960	LMX1B	4010	NM_001174146	+	Hypo	promoter			chrX	63755157	63755212	ARHGEF9	23229	NM_001369034	-	Hyper	promoter
	chr9	126613893	126613960	LMX1B	4010	NM_001174147	+	Hypo	promoter			chrX	63755157	63755212	ARHGEF9	23229	NM_001369035	-	Hyper	promoter
	chr9	126613893	126613960	LMX1B	4010	NM_002316	+	Hypo	promoter			chrX	63755157	63755212	ARHGEF9	23229	NM_001369036	-	Hyper	promoter
	chr9	126613980	126614148	LMX1B	4010	NM_001174146	+	Hypo	promoter			chrX	63755157	63755212	ARHGEF9	23229	NM_001369037	-	Hyper	promoter
	chr9	126613980	126614148	LMX1B	4010	NM_001174147	+	Hypo	promoter			chrX	63755157	63755212	ARHGEF9	23229	NM_001369038	-	Hyper	promoter
	chr9	126613980	126614148	LMX1B	4010	NM_002316	+	Hypo	promoter			chrX	63755157	63755212	ARHGEF9	23229	NM_001369039	-	Hyper	promoter
	chr9	128504174	128504233	GLE1	2733	NM_001003722	+	Hypo	promoter			chrX	63755157	63755212	ARHGEF9	23229	NM_001369040	-	Hyper	promoter
	chr9	128504174	128504233	GLE1	2733	NM_001499	+	Hypo	promoter			chrX	63755157	63755212	ARHGEF9	23229	NM_001369041	-	Hyper	promoter
	chr9	135087428	135087530	OLFM1	10439	NM_001282612	+	Hypo	promoter			chrX	63755157	63755212	ARHGEF9	23229	NM_001369042	-	Hyper	promoter
	chr9	135087428	135087530	OLFM1	10439	NM_001282611	+	Hypo	promoter			chrX	63755157	63755212	ARHGEF9	23229	NM_001369044	-	Hyper	promoter
	chrX	3346601	3346684	MXRA5	25878	NM_015419	-	Hypo	promoter			chrX	63755157	63755212	ARHGEF9	23229	NM_001369045	-	Hyper	promoter
	chrX	3346749	3346935	MXRA5	25878	NM_015419	-	Hypo	promoter			chrX	63755157	63755212	ARHGEF9	23229	NM_015185	-	Hyper	promoter
	chrX	17860333	17860412	RAI2	10742	NR_033348	-	Hypo	promoter			chrX	63755157	63755212	ARHGEF9	23229	NM_001353923	-	Hyper	promoter
	chrX	17860333	17860412	RAI2	10742	NR_033349	-	Hypo	promoter			chrX	64394948	64395097	MTMR8	55613	NM_017677	-	Hyper	promoter
	chrX	18984308	18984364	PHKA2	5256	NM_000292	-	Hypo	promoter			chrX	68647732	68647789	STARD8	9754	NM_001142503	+	Hyper	promoter
	chrX	19122615	19122752	ADGRG2	10149	NM_001079858	-	Hypo	promoter			chrX	68647732	68647789	STARD8	9754	NM_014725	+	Hyper	promoter
	chrX	19122615	19122752	ADGRG2	10149	NM_001079859	-	Hypo	promoter			chrX	69165212	69165279	PJA1	64219	NM_001032396	-	Hyper	promoter
	chrX	19122615	19122752	ADGRG2	10149	NM_001079860	-	Hypo	promoter			chrX	69165212	69165279	PJA1	64219	NM_022368	-	Hyper	promoter
	chrX	19122615	19122752	ADGRG2	10149	NM_001184834	-	Hypo	promoter			chrX	69165212	69165279	PJA1	64219	NM_145119	-	Hyper	promoter
	chrX	19122615	19122752	ADGRG2	10149	NM_001184835	-	Hypo	promoter			chrX	69165421	69165648	PJA1	64219	NM_001032396	-	Hyper	promoter
	chrX	19122615	19122752	ADGRG2	10149	NM_001184837	-	Hypo	promoter			chrX	69165421	69165648	PJA1	64219	NM_022368	-	Hyper	promoter
	chrX	19122615	19122752	ADGRG2	10149	NM_005756	-	Hypo	promoter			chrX	69165421	69165648	PJA1	64219	NM_145119	-	Hyper	promoter
	chrX	19122615	19122752	ADGRG2	10149	NM_001184833	-	Hypo	promoter			chrX	69504905	69505112	FAM155B	27112	NM_015686	+	Hyper	promoter
	chrX	19122615	19122752	ADGRG2	10149	NM_001184836	-	Hypo	promoter			chrX	69615983	69616051	EDA	1896	NM_001005609	+	Hyper	promoter
	chrX	30653419	30653623	GK	2710	NM_000167	+	Hypo	promoter			chrX	69615983	69616051	EDA	1896	NM_001005610	+	Hyper	promoter
	chrX	30653419	30653623	GK	2710	NM_001128127	+	Hypo	promoter			chrX	69615983	69616051	EDA	1896	NM_001005612	+	Hyper	promoter
	chrX	30653419	30653623	GK	2710	NM_001205019	+	Hypo	promoter			chrX	69615983	69616051	EDA	1896	NM_001005613	+	Hyper	promoter
	chrX	30653419	30653623	GK	2710	NM_203391	+	Hypo	promoter			chrX	69615983	69616051	EDA	1896	NM_001399	+	Hyper	promoter
	chrX	35798248	35798347	MAGEB16	139604	NM_001099921	+	Hypo	promoter			chrX	69616244	69616383	EDA	1896	NM_001005609	+	Hyper	promoter
	chrX	35798248	35798347	MAGEB16	139604	NM_001370158	+	Hypo	promoter			chrX	69616244	69616383	EDA	1896	NM_001005610	+	Hyper	promoter
	chrX	35798248	35798347	MAGEB16	139604	NM_001370159	+	Hypo	promoter			chrX	69616244	69616383	EDA	1896	NM_001005612	+	Hyper	promoter
	chrX	37349325	37349392	PRRG1	5638	NM_001173489	+	Hypo	promoter			chrX	69616244	69616383	EDA	1896	NM_001005613	+	Hyper	promoter
	chrX	37349325	37349392	PRRG1	5638	NM_001173490	+	Hypo	promoter			chrX	69616244	69616383	EDA	1896	NM_001399	+	Hyper	promoter
	chrX	37349325	37349392	PRRG1	5638	NM_000950	+	Hypo	promoter			chrX	70134203	70134318	IGBP1	3476	NM_001370194	+	Hyper	promoter
	chrX	37349325	37349392	PRRG1	5638	NM_001142395	+	Hypo	promoter			chrX	70290036	70290108	KIF4A	24137	NM_012310	+	Hyper	promoter
	chrX	37349325	37349392	PRRG1	5638	NM_001173486	+	Hypo	promoter			chrX	70290036	70290108	PDZD11	51248	NM_001370177	-	Hyper	promoter
	chrX	38220619	38220748	SRPX	8406	NM_006307	-	Hypo	promoter			chrX	70290036	70290108	PDZD11	51248	NM_001370174	-	Hyper	promoter
	chrX	38220619	38220748	SRPX	8406	NM_001170750	-	Hypo	promoter			chrX	70290036	70290108	PDZD11	51248	NM_001370175	-	Hyper	promoter
	chrX	38220619	38220748	SRPX	8406	NM_001170751	-	Hypo	promoter			chrX	70290036	70290108	PDZD11	51248	NM_001370176	-	Hyper	promoter
	chrX	38220619	38220748	SRPX	8406	NM_001170752	-	Hypo	promoter			chrX	70290036	70290108	PDZD11	51248	NM_001370178	-	Hyper	promoter
	chrX	38561529	38561758	TSPAN7	7102	NM_004615	+	Hypo	promoter			chrX	70290036	70290108	PDZD11	51248	NM_016484	-	Hyper	promoter
	chrX	41923068	41923133	CASK	8573	NM_001126054	-	Hypo	promoter			chrX	70423011	70423160	GDPD2	54857	NM_001171191	+	Hyper	promoter
	chrX	41923068	41923133	CASK	8573	NM_001126055	-	Hypo	promoter			chrX	70423011	70423160	GDPD2	54857	NM_001171192	+	Hyper	promoter
	chrX	41923068	41923133	CASK	8573	NM_003688	-	Hypo	promoter			chrX	70423011	70423160	GDPD2	54857	NM_001171193	+	Hyper	promoter
	chrX	41923068	41923133	CASK	8573	NM_001367721	-	Hypo	promoter			chrX	70423011	70423160	GDPD2	54857	NM_017711	+	Hyper	promoter
	chrX	43654371	43654452	MAOA	4128	NM_000240	+	Hypo	promoter			chrX	70931309	70931366	SLC7A3	84889	NM_001048164	-	Hyper	promoter
	chrX	43654371	43654452	MAOA	4128	NM_001270458	+	Hypo	promoter			chrX	70931309	70931366	SLC7A3	84889	NM_032803	-	Hyper	promoter
	chrX	43654456	43654693	MAOA	4128	NM_000240	+	Hypo	promoter			chrX	71069667	71069855	SNX12	29934	NM_013346	-	Hyper	promoter
	chrX	43654456	43654693	MAOA	4128	NM_001270458	+	Hypo	promoter			chrX	71069667	71069855	SNX12	29934	NM_001256186	-	Hyper	promoter
	chrX	43655121	43655326	MAOA	4128	NM_000240	+	Hypo	promoter			chrX	71069667	71069855	SNX12	29934	NM_001256187	-	Hyper	promoter
	chrX	43655121	43655326	MAOA	4128	NM_001270458	+	Hypo	promoter			chrX	71069667	71069855	SNX12	29934	NM_001256188	-	Hyper	promoter
	chrX	46759326	46759377	SLC9A7	84679	NM_001257291	-	Hypo	promoter			chrX	71115820	71116509	MED12	9968	NM_005120	+	Hyper	promoter
	chrX	46759326	46759377	SLC9A7	84679	NM_032591	-	Hypo	promoter			chrX	71575482	71576789	GCNA	93953	NM_052957	+	Hyper	promoter
	chrX	47191021	47191081	UBA1	7317	NM_153280	+	Hypo	promoter			chrX	72239015	72239404	ERCC6L	54821	NM_001009954	-	Hyper	promoter
	chrX	47650710	47650816	ELK1	2002	NM_001114123	-	Hypo	promoter			chrX	72239015	72239404	ERCC6L	54821	NM_017669	-	Hyper	promoter
	chrX	47650710	47650816	ELK1	2002	NM_001257168	-	Hypo	promoter			chrX	72307133	72307191	CITED1	4435	NM_001144885	-	Hyper	promoter
	chrX	47650710	47650816	ELK1	2002	NM_005229	-	Hypo	promoter			chrX	72307133	72307191	CITED1	4435	NM_001144887	-	Hyper	promoter
	chrX	47650953	47651021	ELK1	2002	NM_001114123	-	Hypo	promoter			chrX	72307133	72307191	CITED1	4435	NM_004143	-	Hyper	promoter
	chrX	47650953	47651021	ELK1	2002	NM_001257168	-	Hypo	promoter			chrX	72307133	72307191	CITED1	4435	NM_001144886	-	Hyper	promoter
	chrX	47650953	47651021	ELK1	2002	NM_005229	-	Hypo	promoter			chrX	72309392	72309496	CITED1	4435	NM_001144886	-	Hyper	promoter
	chrX	48108299	48108449	SSX6P	280657	NR_028366	+	Hypo	promoter			chrX	78103829	78103920	PGK1	5230	NM_000291	+	Hyper	promoter
	chrX	48519716	48519951	EBP	10682	NM_006579	+	Hypo	promoter			chrX	84187644	84187733	RPS6KA6	27330	NM_001330512	-	Hyper	promoter
	chrX	48802131	48802182	HDAC6	10013	NM_001321229	+	Hypo	promoter			chrX	85243655	85243838	ZNF711	7552	NM_001330574	+	Hyper	promoter
	chrX	48802131	48802182	HDAC6	10013	NM_001321226	+	Hypo	promoter			chrX	85243655	85243838	ZNF711	7552	NM_021998	+	Hyper	promoter
	chrX	48802131	48802182	HDAC6	10013	NM_001321227	+	Hypo	promoter			chrX	85243655	85243838	SATL1	340562	NM_001367857	-	Hyper	promoter
	chrX	48802131	48802182	HDAC6	10013	NM_001321228	+	Hypo	promoter			chrX	85243655	85243838	SATL1	340562	NM_001367858	-	Hyper	promoter
	chrX	48802131	48802182	HDAC6	10013	NM_001321230	+	Hypo	promoter			chrX	85244464	85244516	ZNF711	7552	NM_001330574	+	Hyper	promoter
	chrX	48802131	48802182	HDAC6	10013	NM_001321231	+	Hypo	promoter			chrX	85244464	85244516	ZNF711	7552	NM_021998	+	Hyper	promoter
	chrX	48802131	48802182	HDAC6	10013	NM_006044	+	Hypo	promoter			chrX	85244464	85244516	SATL1	340562	NM_001367857	-	Hyper	promoter
	chrX	48802131	48802182	HDAC6	10013	NR_135592	+	Hypo	promoter			chrX	85244464	85244516	SATL1	340562	NM_001367858	-	Hyper	promoter
	chrX	48802131	48802182	HDAC6	10013	NR_135593	+	Hypo	promoter			chrX	101218769	101218845	DRP2	1821	NM_001171184	+	Hyper	promoter
	chrX	48802131	48802182	HDAC6	10013	NR_135591	+	Hypo	promoter			chrX	101218769	101218845	DRP2	1821	NM_001939	+	Hyper	promoter
	chrX	48897398	48897460	PQBP1	10084	NM_001032381	+	Hypo	promoter			chrX	101348839	101348892	TIMM8A	1678	NM_001145951	-	Hyper	promoter
	chrX	48897398	48897460	PQBP1	10084	NM_001032382	+	Hypo	promoter			chrX	101348839	101348892	TIMM8A	1678	NM_004085	-	Hyper	promoter
	chrX	48897398	48897460	PQBP1	10084	NM_001032383	+	Hypo	promoter			chrX	101483083	101483189	ARMCX4	100131755	NR_045861	+	Hyper	promoter
	chrX	48897398	48897460	PQBP1	10084	NM_001167989	+	Hypo	promoter			chrX	101483083	101483189	ARMCX4	100131755	NR_045862	+	Hyper	promoter
	chrX	48897398	48897460	PQBP1	10084	NM_144495	+	Hypo	promoter			chrX	101483083	101483189	ARMCX4	100131755	NR_045863	+	Hyper	promoter
	chrX	48897398	48897460	PQBP1	10084	NM_001167990	+	Hypo	promoter			chrX	101483083	101483189	ARMCX4	100131755	NR_045864	+	Hyper	promoter
	chrX	48897398	48897460	PQBP1	10084	NM_001032384	+	Hypo	promoter			chrX	102745458	102745682	BHLHB9	80823	NM_001142529	+	Hyper	promoter
	chrX	48897398	48897460	PQBP1	10084	NM_005710	+	Hypo	promoter			chrX	102745458	102745682	BHLHB9	80823	NM_001142530	+	Hyper	promoter
	chrX	48897398	48897460	PQBP1	10084	NM_001167992	+	Hypo	promoter			chrX	107000051	107000262	MORC4	79710	NM_001085354	-	Hyper	promoter
	chrX	48957137	48957290	OTUD5	55593	NM_001136157	-	Hypo	promoter			chrX	107000051	107000262	MORC4	79710	NM_024657	-	Hyper	promoter
	chrX	48957137	48957290	OTUD5	55593	NM_017602	-	Hypo	promoter			chrX	111270222	111270433	CAPN6	827	NM_014289	-	Hyper	promoter
	chrX	48957137	48957290	OTUD5	55593	NM_001136158	-	Hypo	promoter			chrX	118496204	118496304	DOCK11	139818	NM_144658	+	Hyper	promoter
	chrX	49043162	49043229	TFE3	7030	NM_001282142	-	Hypo	promoter			chrX	118976159	118976247	LONRF3	79836	NM_001289109	+	Hyper	promoter
	chrX	49043162	49043229	TFE3	7030	NM_006521	-	Hypo	promoter			chrX	118976318	118976398	LONRF3	79836	NM_001289109	+	Hyper	promoter
	chrX	49922543	49922609	CLCN5	1184	NM_001127898	+	Hypo	promoter			chrX	119605470	119605699	NKRF	55922	NM_017544	-	Hyper	promoter
	chrX	49922543	49922609	CLCN5	1184	NM_001127899	+	Hypo	promoter			chrX	119605470	119605699	NKRF	55922	NM_001173487	-	Hyper	promoter
	chrX	49922543	49922609	CLCN5	1184	NM_001272102	+	Hypo	promoter			chrX	119692754	119692995	SEPTIN6	23157	NM_015129	-	Hyper	promoter
	chrX	51893425	51893533	MAGED1	9500	NM_001005333	+	Hypo	promoter			chrX	119692754	119692995	SEPTIN6	23157	NM_145799	-	Hyper	promoter
	chrX	51893425	51893533	MAGED1	9500	NM_006986	+	Hypo	promoter			chrX	119692754	119692995	SEPTIN6	23157	NM_145800	-	Hyper	promoter
	chrX	54182777	54183004	FAM120C	54954	NM_001300788	-	Hypo	promoter			chrX	119692754	119692995	SEPTIN6	23157	NM_145802	-	Hyper	promoter
	chrX	54182777	54183004	FAM120C	54954	NM_017848	-	Hypo	promoter			chrX	119792393	119792457	RPL39	6170	NM_001000	-	Hyper	promoter
	chrX	54182777	54183004	FAM120C	54954	NM_198456	-	Hypo	promoter			chrX	120559729	120559917	CUL4B	8450	NM_001369145	-	Hyper	promoter
	chrX	54183202	54183289	FAM120C	54954	NM_001300788	-	Hypo	promoter			chrX	120560680	120560956	CUL4B	8450	NM_001369145	-	Hyper	promoter
	chrX	54183202	54183289	FAM120C	54954	NM_017848	-	Hypo	promoter			chrX	120560680	120560956	CUL4B	8450	NM_001079872	-	Hyper	promoter
	chrX	54183202	54183289	FAM120C	54954	NM_198456	-	Hypo	promoter			chrX	120561289	120561372	CUL4B	8450	NM_001369145	-	Hyper	promoter
	chrX	55000274	55000431	APEX2	27301	NM_001271748	+	Hypo	promoter			chrX	120561289	120561372	CUL4B	8450	NM_001079872	-	Hyper	promoter
	chrX	55000274	55000431	APEX2	27301	NM_014481	+	Hypo	promoter			chrX	120561289	120561372	CUL4B	8450	NM_001330624	-	Hyper	promoter
	chrX	55000274	55000431	PFKFB1	5207	NM_001271805	-	Hypo	promoter			chrX	120603185	120603492	MCTS1	28985	NM_014060	+	Hyper	promoter
	chrX	57591936	57592076	ZXDB	158586	NM_007157	+	Hypo	promoter			chrX	120603185	120603492	MCTS1	28985	NM_001137554	+	Hyper	promoter
	chrX	63755020	63755082	ARHGEF9	23229	NM_001173480	-	Hypo	promoter			chrX	120630024	120630125	C1GALT1C1	29071	NM_001011551	-	Hyper	promoter
	chrX	63755020	63755082	ARHGEF9	23229	NM_001353924	-	Hypo	promoter			chrX	120630024	120630125	C1GALT1C1	29071	NM_152692	-	Hyper	promoter
	chrX	63755020	63755082	ARHGEF9	23229	NM_001353926	-	Hypo	promoter			chrX	132023940	132024111	STK26	51765	NM_001042452	+	Hyper	promoter
	chrX	63755020	63755082	ARHGEF9	23229	NM_001353927	-	Hypo	promoter			chrX	134237050	134237171	CCDC160	347475	NM_001101357	+	Hyper	promoter
	chrX	63755020	63755082	ARHGEF9	23229	NM_001353928	-	Hypo	promoter			chrX	134237050	134237171	CCDC160	347475	NM_001353453	+	Hyper	promoter
	chrX	63755020	63755082	ARHGEF9	23229	NM_001369030	-	Hypo	promoter			chrX	134807244	134807467	FAM122C	159091	NM_001170779	+	Hyper	promoter
	chrX	63755020	63755082	ARHGEF9	23229	NM_001369031	-	Hypo	promoter			chrX	134807244	134807467	FAM122C	159091	NM_001170781	+	Hyper	promoter
	chrX	63755020	63755082	ARHGEF9	23229	NM_001369032	-	Hypo	promoter			chrX	134807244	134807467	FAM122C	159091	NM_001170782	+	Hyper	promoter
	chrX	63755020	63755082	ARHGEF9	23229	NM_001369033	-	Hypo	promoter			chrX	134807244	134807467	FAM122C	159091	NM_001170783	+	Hyper	promoter
	chrX	63755020	63755082	ARHGEF9	23229	NM_001369034	-	Hypo	promoter			chrX	134807244	134807467	FAM122C	159091	NM_001170784	+	Hyper	promoter
	chrX	63755020	63755082	ARHGEF9	23229	NM_001369035	-	Hypo	promoter			chrX	134807244	134807467	FAM122C	159091	NM_001365745	+	Hyper	promoter
	chrX	63755020	63755082	ARHGEF9	23229	NM_001369036	-	Hypo	promoter			chrX	134807244	134807467	FAM122C	159091	NM_001365746	+	Hyper	promoter
	chrX	63755020	63755082	ARHGEF9	23229	NM_001369037	-	Hypo	promoter			chrX	134807244	134807467	FAM122C	159091	NM_001365747	+	Hyper	promoter
	chrX	63755020	63755082	ARHGEF9	23229	NM_001369038	-	Hypo	promoter			chrX	134807244	134807467	FAM122C	159091	NM_001365748	+	Hyper	promoter
	chrX	63755020	63755082	ARHGEF9	23229	NM_001369039	-	Hypo	promoter			chrX	134807244	134807467	FAM122C	159091	NM_138819	+	Hyper	promoter
	chrX	63755020	63755082	ARHGEF9	23229	NM_001369040	-	Hypo	promoter			chrX	134807244	134807467	FAM122C	159091	NR_158606	+	Hyper	promoter
	chrX	63755020	63755082	ARHGEF9	23229	NM_001369041	-	Hypo	promoter			chrX	136147606	136147672	FHL1	2273	NM_001159702	+	Hyper	promoter
	chrX	63755020	63755082	ARHGEF9	23229	NM_001369042	-	Hypo	promoter			chrX	136147606	136147672	FHL1	2273	NM_001159703	+	Hyper	promoter
	chrX	63755020	63755082	ARHGEF9	23229	NM_001369044	-	Hypo	promoter			chrX	136147606	136147672	FHL1	2273	NM_001449	+	Hyper	promoter
	chrX	63755020	63755082	ARHGEF9	23229	NM_001369045	-	Hypo	promoter			chrX	136147606	136147672	FHL1	2273	NM_001369326	+	Hyper	promoter
	chrX	63755020	63755082	ARHGEF9	23229	NM_015185	-	Hypo	promoter			chrX	136147606	136147672	FHL1	2273	NM_001369329	+	Hyper	promoter
	chrX	63755020	63755082	ARHGEF9	23229	NM_001353923	-	Hypo	promoter			chrX	136147606	136147672	FHL1	2273	NM_001369327	+	Hyper	promoter
	chrX	67543968	67544040	AR	367	NM_000044	+	Hypo	promoter			chrX	136147606	136147672	FHL1	2273	NM_001369330	+	Hyper	promoter
	chrX	67543968	67544040	AR	367	NM_001011645	+	Hypo	promoter			chrX	136147606	136147672	FHL1	2273	NM_001159700	+	Hyper	promoter
	chrX	67543968	67544040	AR	367	NM_001348061	+	Hypo	promoter			chrX	136147843	136147953	FHL1	2273	NM_001159702	+	Hyper	promoter
	chrX	67543968	67544040	AR	367	NM_001348063	+	Hypo	promoter			chrX	136147843	136147953	FHL1	2273	NM_001159703	+	Hyper	promoter
	chrX	67543968	67544040	AR	367	NM_001348064	+	Hypo	promoter			chrX	136147843	136147953	FHL1	2273	NM_001449	+	Hyper	promoter
	chrX	68496660	68496733	YIPF6	286451	NM_001195214	+	Hypo	promoter			chrX	136147843	136147953	FHL1	2273	NM_001369326	+	Hyper	promoter
	chrX	68496660	68496733	YIPF6	286451	NM_173834	+	Hypo	promoter			chrX	136147843	136147953	FHL1	2273	NM_001369329	+	Hyper	promoter
	chrX	68829376	68829475	EFNB1	1947	NM_004429	+	Hypo	promoter			chrX	136147843	136147953	FHL1	2273	NM_001369327	+	Hyper	promoter
	chrX	69165344	69165431	PJA1	64219	NM_001032396	-	Hypo	promoter			chrX	136147843	136147953	FHL1	2273	NM_001369330	+	Hyper	promoter
	chrX	69165344	69165431	PJA1	64219	NM_022368	-	Hypo	promoter			chrX	136147843	136147953	FHL1	2273	NM_001159700	+	Hyper	promoter
	chrX	69165344	69165431	PJA1	64219	NM_145119	-	Hypo	promoter			chrX	139205564	139205685	FGF13	2258	NM_001139498	-	Hyper	promoter
	chrX	70134203	70134334	IGBP1	3476	NM_001370194	+	Hypo	promoter			chrX	139205564	139205685	FGF13	2258	NM_001139500	-	Hyper	promoter
	chrX	70290060	70290111	KIF4A	24137	NM_012310	+	Hypo	promoter			chrX	139205564	139205685	FGF13	2258	NM_001139501	-	Hyper	promoter
	chrX	70290060	70290111	PDZD11	51248	NM_001370177	-	Hypo	promoter			chrX	141894750	141894915	MAGEC3	139081	NM_177456	+	Hyper	promoter
	chrX	70290060	70290111	PDZD11	51248	NM_001370174	-	Hypo	promoter			chrX	149542521	149542863	CXorf40A	91966	NM_001171909	+	Hyper	promoter
	chrX	70290060	70290111	PDZD11	51248	NM_001370175	-	Hypo	promoter			chrX	150363449	150363511	MAMLD1	10046	NM_001177465	+	Hyper	promoter
	chrX	70290060	70290111	PDZD11	51248	NM_001370176	-	Hypo	promoter			chrX	150566325	150566389	MTM1	4534	NM_000252	+	Hyper	promoter
	chrX	70290060	70290111	PDZD11	51248	NM_001370178	-	Hypo	promoter			chrX	150693122	150693365	MTMR1	8776	NM_001353991	+	Hyper	promoter
	chrX	70290060	70290111	PDZD11	51248	NM_016484	-	Hypo	promoter			chrX	150693122	150693365	MTMR1	8776	NM_001353992	+	Hyper	promoter
	chrX	71254075	71254260	ZMYM3	9203	NM_001171163	-	Hypo	promoter			chrX	150693122	150693365	MTMR1	8776	NM_001353993	+	Hyper	promoter
	chrX	71254075	71254260	ZMYM3	9203	NM_005096	-	Hypo	promoter			chrX	150693122	150693365	MTMR1	8776	NM_001353994	+	Hyper	promoter
	chrX	71254075	71254260	ZMYM3	9203	NM_201599	-	Hypo	promoter			chrX	150693122	150693365	MTMR1	8776	NM_001306145	+	Hyper	promoter
	chrX	71257354	71257457	ZMYM3	9203	NM_001171162	-	Hypo	promoter			chrX	150693122	150693365	MTMR1	8776	NM_001306144	+	Hyper	promoter
	chrX	71533340	71533821	OGT	8473	NM_181672	+	Hypo	promoter			chrX	150693122	150693365	MTMR1	8776	NM_001353990	+	Hyper	promoter
	chrX	71533340	71533821	OGT	8473	NM_181673	+	Hypo	promoter			chrX	150693122	150693365	MTMR1	8776	NM_003828	+	Hyper	promoter
	chrX	71575546	71575895	GCNA	93953	NM_052957	+	Hypo	promoter			chrX	150693122	150693365	MTMR1	8776	NR_148676	+	Hyper	promoter
	chrX	71668143	71668348	LOC100129291	100129291	NR_136576	-	Hypo	promoter			chrX	150693486	150693575	MTMR1	8776	NM_001306145	+	Hyper	promoter
	chrX	72181834	72181909	PIN4	5303	NM_001170747	+	Hypo	promoter			chrX	150693486	150693575	MTMR1	8776	NM_001306144	+	Hyper	promoter
	chrX	72181834	72181909	PIN4	5303	NM_006223	+	Hypo	promoter			chrX	150693486	150693575	MTMR1	8776	NM_001353990	+	Hyper	promoter
	chrX	72181834	72181909	PIN4	5303	NR_033187	+	Hypo	promoter			chrX	150693486	150693575	MTMR1	8776	NM_003828	+	Hyper	promoter
	chrX	72238941	72239120	ERCC6L	54821	NM_001009954	-	Hypo	promoter			chrX	150693486	150693575	MTMR1	8776	NR_148676	+	Hyper	promoter
	chrX	72238941	72239120	ERCC6L	54821	NM_017669	-	Hypo	promoter			chrX	151695185	151695418	PRRG3	79057	NM_024082	+	Hyper	promoter
	chrX	72305855	72305987	CITED1	4435	NM_001144885	-	Hypo	promoter			chrX	153400401	153400498	PNMA6E	649238	NM_001351294	-	Hyper	promoter
	chrX	72305855	72305987	CITED1	4435	NM_001144887	-	Hypo	promoter			chrX	153687257	153687336	SLC6A8	6535	NM_001142805	+	Hyper	promoter
	chrX	72306380	72306469	CITED1	4435	NM_001144885	-	Hypo	promoter			chrX	153687257	153687336	SLC6A8	6535	NM_005629	+	Hyper	promoter
	chrX	72306380	72306469	CITED1	4435	NM_001144887	-	Hypo	promoter			chrX	153687257	153687336	SLC6A8	6535	NM_001142806	+	Hyper	promoter
	chrX	72306380	72306469	CITED1	4435	NM_004143	-	Hypo	promoter			chrX	153687257	153687336	PNCK	139728	NM_001366975	-	Hyper	promoter
	chrX	72306829	72306952	CITED1	4435	NM_001144885	-	Hypo	promoter			chrX	153724257	153724366	ABCD1	215	NM_000033	+	Hyper	promoter
	chrX	72306829	72306952	CITED1	4435	NM_001144887	-	Hypo	promoter			chrX	153724257	153724366	BCAP31	10134	NM_001139457	-	Hyper	promoter
	chrX	72306829	72306952	CITED1	4435	NM_004143	-	Hypo	promoter			chrX	153724257	153724366	BCAP31	10134	NM_001139441	-	Hyper	promoter
	chrX	72306829	72306952	CITED1	4435	NM_001144886	-	Hypo	promoter			chrX	153724257	153724366	BCAP31	10134	NM_005745	-	Hyper	promoter
	chrX	72307133	72307300	CITED1	4435	NM_001144885	-	Hypo	promoter			chrX	153724257	153724366	BCAP31	10134	NM_001256447	-	Hyper	promoter
	chrX	72307133	72307300	CITED1	4435	NM_001144887	-	Hypo	promoter			chrX	153885667	153885755	L1CAM	3897	NM_001278116	-	Hyper	promoter
	chrX	72307133	72307300	CITED1	4435	NM_004143	-	Hypo	promoter			chrX	154019502	154019656	IRAK1	3654	NM_001025242	-	Hyper	promoter
	chrX	72307133	72307300	CITED1	4435	NM_001144886	-	Hypo	promoter			chrX	154019502	154019656	IRAK1	3654	NM_001025243	-	Hyper	promoter
	chrX	72309392	72309529	CITED1	4435	NM_001144886	-	Hypo	promoter			chrX	154019502	154019656	IRAK1	3654	NM_001569	-	Hyper	promoter
	chrX	74293420	74293577	FTX	100302692	NR_028379	-	Hypo	promoter			chrX	154019502	154019656	MIR718	100313781	NR_031757	-	Hyper	promoter
	chrX	74293952	74294028	FTX	100302692	NR_028379	-	Hypo	promoter			chrX	154021797	154022346	IRAK1	3654	NM_001025242	-	Hyper	promoter
	chrX	74614094	74614169	RLIM	51132	NM_016120	-	Hypo	promoter			chrX	154021797	154022346	IRAK1	3654	NM_001025243	-	Hyper	promoter
	chrX	74614094	74614169	RLIM	51132	NM_183353	-	Hypo	promoter			chrX	154021797	154022346	IRAK1	3654	NM_001569	-	Hyper	promoter
	chrX	74614703	74614899	RLIM	51132	NM_016120	-	Hypo	promoter			chrX	154021797	154022346	MIR718	100313781	NR_031757	-	Hyper	promoter
	chrX	74614703	74614899	RLIM	51132	NM_183353	-	Hypo	promoter			chrX	154097778	154097892	MECP2	4204	NM_001369394	-	Hyper	promoter
	chrX	75156155	75156260	UPRT	139596	NM_001363821	+	Hypo	promoter			chrX	154097778	154097892	MECP2	4204	NM_001110792	-	Hyper	promoter
	chrX	75156155	75156260	ABCB7	22	NM_001271696	-	Hypo	promoter			chrX	154097778	154097892	MECP2	4204	NM_001316337	-	Hyper	promoter
	chrX	75156155	75156260	ABCB7	22	NM_001271697	-	Hypo	promoter			chrX	154097778	154097892	MECP2	4204	NM_001369391	-	Hyper	promoter
	chrX	75156155	75156260	ABCB7	22	NM_001271698	-	Hypo	promoter			chrX	154097778	154097892	MECP2	4204	NM_001369392	-	Hyper	promoter
	chrX	75156155	75156260	ABCB7	22	NM_001271699	-	Hypo	promoter			chrX	154097778	154097892	MECP2	4204	NM_001369393	-	Hyper	promoter
	chrX	75156155	75156260	ABCB7	22	NM_004299	-	Hypo	promoter			chrX	154097778	154097892	MECP2	4204	NM_004992	-	Hyper	promoter
	chrX	77896319	77896377	MAGT1	84061	NM_001367916	-	Hypo	promoter			chrX	154379291	154379371	EMD	2010	NM_000117	+	Hyper	promoter
	chrX	77896319	77896377	MAGT1	84061	NM_032121	-	Hypo	promoter			chrX	154396959	154397009	RPL10	6134	NM_001256577	+	Hyper	promoter
	chrX	77910707	77910797	ATP7A	538	NM_001282224	+	Hypo	promoter			chrX	154396959	154397009	RPL10	6134	NM_001256580	+	Hyper	promoter
	chrX	77910707	77910797	ATP7A	538	NR_104109	+	Hypo	promoter			chrX	154396959	154397009	RPL10	6134	NM_001303625	+	Hyper	promoter
	chrX	77910707	77910797	ATP7A	538	NM_000052	+	Hypo	promoter			chrX	154396959	154397009	RPL10	6134	NM_006013	+	Hyper	promoter
	chrX	78139532	78139782	TAF9B	51616	NM_015975	-	Hypo	promoter			chrX	154396959	154397009	RPL10	6134	NM_001303624	+	Hyper	promoter
	chrX	79366903	79366953	ITM2A	9452	NM_004867	-	Hypo	promoter			chrX	154396959	154397009	RPL10	6134	NM_001303626	+	Hyper	promoter
	chrX	85243655	85243838	ZNF711	7552	NM_001330574	+	Hypo	promoter			chr1	935727	935805	SAMD11	148398	NM_152486	+	Hyper	genebody
	chrX	85243655	85243838	ZNF711	7552	NM_021998	+	Hypo	promoter			chr1	1309942	1310002	PUSL1	126789	NM_001346116	+	Hyper	genebody
	chrX	85243655	85243838	SATL1	340562	NM_001367857	-	Hypo	promoter			chr1	1309942	1310002	PUSL1	126789	NR_144369	+	Hyper	genebody
	chrX	85243655	85243838	SATL1	340562	NM_001367858	-	Hypo	promoter			chr1	1309942	1310002	PUSL1	126789	NM_153339	+	Hyper	genebody
	chrX	85243925	85244024	ZNF711	7552	NM_001330574	+	Hypo	promoter			chr1	1543708	1543781	SSU72	29101	NM_014188	-	Hyper	genebody
	chrX	85243925	85244024	ZNF711	7552	NM_021998	+	Hypo	promoter			chr1	2289574	2289692	SKI	6497	NM_003036	+	Hyper	genebody
	chrX	85243925	85244024	SATL1	340562	NM_001367857	-	Hypo	promoter			chr1	3129984	3130255	PRDM16	63976	NM_022114	+	Hyper	genebody
	chrX	85243925	85244024	SATL1	340562	NM_001367858	-	Hypo	promoter			chr1	3129984	3130255	PRDM16	63976	NM_199454	+	Hyper	genebody
	chrX	96682902	96683213	DIAPH2	1730	NM_007309	+	Hypo	promoter			chr1	3550561	3550650	MEGF6	1953	NM_001409	-	Hyper	genebody
	chrX	96682902	96683213	DIAPH2	1730	NM_006729	+	Hypo	promoter			chr1	4666651	4666742	AJAP1	55966	NM_001042478	+	Hyper	genebody
	chrX	96882753	96882883	RPA4	29935	NM_013347	+	Hypo	promoter			chr1	4666651	4666742	AJAP1	55966	NM_018836	+	Hyper	genebody
	chrX	100732075	100732157	SYTL4	94121	NM_001174068	-	Hypo	promoter			chr1	4675334	4675458	AJAP1	55966	NM_001042478	+	Hyper	genebody
	chrX	100732075	100732157	SYTL4	94121	NM_001370169	-	Hypo	promoter			chr1	4675334	4675458	AJAP1	55966	NM_018836	+	Hyper	genebody
	chrX	100732075	100732157	SYTL4	94121	NM_080737	-	Hypo	promoter			chr1	4711468	4711600	AJAP1	55966	NM_001042478	+	Hyper	genebody
	chrX	100732075	100732157	SYTL4	94121	NM_001129896	-	Hypo	promoter			chr1	4711468	4711600	AJAP1	55966	NM_018836	+	Hyper	genebody
	chrX	100732075	100732157	SYTL4	94121	NM_001370160	-	Hypo	promoter			chr1	4781461	4781558	AJAP1	55966	NM_018836	+	Hyper	genebody
	chrX	100732075	100732157	SYTL4	94121	NM_001370161	-	Hypo	promoter			chr1	6034587	6034696	KCNAB2	8514	NM_001199861	+	Hyper	genebody
	chrX	100732075	100732157	SYTL4	94121	NM_001370162	-	Hypo	promoter			chr1	6034587	6034696	KCNAB2	8514	NM_003636	+	Hyper	genebody
	chrX	100732075	100732157	SYTL4	94121	NM_001370163	-	Hypo	promoter			chr1	6034587	6034696	KCNAB2	8514	NM_172130	+	Hyper	genebody
	chrX	100732075	100732157	SYTL4	94121	NM_001370164	-	Hypo	promoter			chr1	7300401	7300601	CAMTA1	23261	NM_001349608	+	Hyper	genebody
	chrX	100732075	100732157	SYTL4	94121	NM_001370165	-	Hypo	promoter			chr1	7300401	7300601	CAMTA1	23261	NM_001349609	+	Hyper	genebody
	chrX	100732075	100732157	SYTL4	94121	NM_001370166	-	Hypo	promoter			chr1	7300401	7300601	CAMTA1	23261	NM_001349610	+	Hyper	genebody
	chrX	100732075	100732157	SYTL4	94121	NM_001370167	-	Hypo	promoter			chr1	7300401	7300601	CAMTA1	23261	NM_001349612	+	Hyper	genebody
	chrX	100732075	100732157	SYTL4	94121	NM_001370168	-	Hypo	promoter			chr1	7300401	7300601	CAMTA1	23261	NM_015215	+	Hyper	genebody
	chrX	101098338	101098473	CENPI	2491	NM_001318521	+	Hypo	promoter			chr1	7823412	7823598	PER3	8863	NM_001289863	+	Hyper	genebody
	chrX	101098338	101098473	CENPI	2491	NM_006733	+	Hypo	promoter			chr1	7823412	7823598	PER3	8863	NM_001289864	+	Hyper	genebody
	chrX	101931599	101931673	ZMAT1	84460	NM_001011657	-	Hypo	promoter			chr1	7823412	7823598	PER3	8863	NM_016831	+	Hyper	genebody
	chrX	101931599	101931673	ZMAT1	84460	NM_001282400	-	Hypo	promoter			chr1	7823412	7823598	PER3	8863	NM_001289861	+	Hyper	genebody
	chrX	101931599	101931673	ZMAT1	84460	NM_001282401	-	Hypo	promoter			chr1	7823412	7823598	PER3	8863	NM_001289862	+	Hyper	genebody
	chrX	102712630	102712726	ARMCX5-GPRASP2	100528062	NM_001350269	+	Hypo	promoter			chr1	8475287	8475360	RERE	473	NM_001042681	-	Hyper	genebody
	chrX	102712630	102712726	ARMCX5-GPRASP2	100528062	NR_146586	+	Hypo	promoter			chr1	8475287	8475360	RERE	473	NM_012102	-	Hyper	genebody
	chrX	102712630	102712726	GPRASP2	114928	NM_001004051	+	Hypo	promoter			chr1	10638342	10638447	CASZ1	54897	NM_001079843	-	Hyper	genebody
	chrX	102712630	102712726	GPRASP2	114928	NM_001184876	+	Hypo	promoter			chr1	14666173	14666536	KAZN	23254	NM_001370230	+	Hyper	genebody
	chrX	102712630	102712726	GPRASP2	114928	NM_138437	+	Hypo	promoter			chr1	14666173	14666536	KAZN	23254	NM_201628	+	Hyper	genebody
	chrX	102712630	102712726	ARMCX5-GPRASP2	100528062	NM_001350270	+	Hypo	promoter			chr1	14666173	14666536	KAZN	23254	NM_015209	+	Hyper	genebody
	chrX	103214278	103214365	BEX4	56271	NM_001127688	+	Hypo	promoter			chr1	15154554	15154679	TMEM51	55092	NM_001136217	+	Hyper	genebody
	chrX	103214278	103214365	BEX4	56271	NM_001080425	+	Hypo	promoter			chr1	15154554	15154679	TMEM51	55092	NM_001136216	+	Hyper	genebody
	chrX	107000157	107000232	MORC4	79710	NM_001085354	-	Hypo	promoter			chr1	15154554	15154679	TMEM51	55092	NM_001136218	+	Hyper	genebody
	chrX	107000157	107000232	MORC4	79710	NM_024657	-	Hypo	promoter			chr1	15154554	15154679	TMEM51	55092	NM_001319665	+	Hyper	genebody
	chrX	109733524	109733664	ACSL4	2182	NM_001318509	-	Hypo	promoter			chr1	15154554	15154679	TMEM51	55092	NM_018022	+	Hyper	genebody
	chrX	109733524	109733664	ACSL4	2182	NM_001318510	-	Hypo	promoter			chr1	15154554	15154679	TMEM51	55092	NR_135082	+	Hyper	genebody
	chrX	109733524	109733664	ACSL4	2182	NM_004458	-	Hypo	promoter			chr1	15619499	15619749	DDI2	84301	NM_032341	+	Hyper	genebody
	chrX	109733524	109733664	ACSL4	2182	NM_022977	-	Hypo	promoter			chr1	15742502	15742595	SLC25A34-AS1	110806303	NR_149050	-	Hyper	genebody
	chrX	110002863	110003001	TMEM164	84187	NM_001353851	+	Hypo	promoter			chr1	15742502	15742595	TMEM82	388595	NM_001013641	+	Hyper	genebody
	chrX	110002863	110003001	TMEM164	84187	NM_017698	+	Hypo	promoter			chr1	15774955	15775112	FBLIM1	54751	NM_001024215	+	Hyper	genebody
	chrX	110002863	110003001	TMEM164	84187	NM_001353849	+	Hypo	promoter			chr1	15774955	15775112	FBLIM1	54751	NM_001350151	+	Hyper	genebody
	chrX	110002863	110003001	TMEM164	84187	NM_001353850	+	Hypo	promoter			chr1	15774955	15775112	FBLIM1	54751	NM_001024216	+	Hyper	genebody
	chrX	110002863	110003001	TMEM164	84187	NM_032227	+	Hypo	promoter			chr1	15774955	15775112	FBLIM1	54751	NM_017556	+	Hyper	genebody
	chrX	110318304	110318385	AMMECR1	9949	NM_001025580	-	Hypo	promoter			chr1	18376931	18376985	IGSF21	84966	NM_032880	+	Hyper	genebody
	chrX	110318304	110318385	AMMECR1	9949	NM_015365	-	Hypo	promoter			chr1	19440983	19441126	CAPZB	832	NM_001282162	-	Hyper	genebody
	chrX	111270222	111270433	CAPN6	827	NM_014289	-	Hypo	promoter			chr1	19440983	19441126	CAPZB	832	NM_001206540	-	Hyper	genebody
	chrX	112082870	112082996	RTL4	340595	NM_001004308	+	Hypo	promoter			chr1	19440983	19441126	CAPZB	832	NM_001206541	-	Hyper	genebody
	chrX	112082870	112082996	TRPC5	7224	NM_012471	-	Hypo	promoter			chr1	19440983	19441126	CAPZB	832	NM_004930	-	Hyper	genebody
	chrX	112840847	112840915	AMOT	154796	NM_133265	-	Hypo	promoter			chr1	19440983	19441126	CAPZB	832	NM_001313932	-	Hyper	genebody
	chrX	114583011	114583141	HTR2C	3358	NM_000868	+	Hypo	promoter			chr1	19978431	19978847	PLA2G2A	5320	NM_001161729	-	Hyper	genebody
	chrX	114583011	114583141	HTR2C	3358	NM_001256760	+	Hypo	promoter			chr1	19978431	19978847	PLA2G2A	5320	NM_000300	-	Hyper	genebody
	chrX	114583011	114583141	HTR2C	3358	NM_001256761	+	Hypo	promoter			chr1	19978431	19978847	PLA2G2A	5320	NM_001161727	-	Hyper	genebody
	chrX	118496263	118496346	DOCK11	139818	NM_144658	+	Hypo	promoter			chr1	19978431	19978847	PLA2G2A	5320	NM_001161728	-	Hyper	genebody
	chrX	119573942	119573993	UBE2A	7319	NM_001282161	+	Hypo	promoter			chr1	20389062	20389175	LINC01141	339505	NR_033887	-	Hyper	genebody
	chrX	119573942	119573993	UBE2A	7319	NM_003336	+	Hypo	promoter			chr1	20784516	20784570	HP1BP3	50809	NM_016287	-	Hyper	genebody
	chrX	119573942	119573993	UBE2A	7319	NM_181762	+	Hypo	promoter			chr1	20807249	20807370	EIF4G3	8672	NM_003760	-	Hyper	genebody
	chrX	119605903	119606084	NKRF	55922	NM_017544	-	Hypo	promoter			chr1	20807249	20807370	EIF4G3	8672	NM_001198801	-	Hyper	genebody
	chrX	119605903	119606084	NKRF	55922	NM_001173487	-	Hypo	promoter			chr1	20807249	20807370	EIF4G3	8672	NM_001198802	-	Hyper	genebody
	chrX	119692788	119693006	SEPTIN6	23157	NM_015129	-	Hypo	promoter			chr1	23430626	23431040	ASAP3	55616	NM_001143778	-	Hyper	genebody
	chrX	119692788	119693006	SEPTIN6	23157	NM_145799	-	Hypo	promoter			chr1	23430626	23431040	ASAP3	55616	NM_017707	-	Hyper	genebody
	chrX	119692788	119693006	SEPTIN6	23157	NM_145800	-	Hypo	promoter			chr1	25732572	25733205	MAN1C1	57134	NM_001289010	+	Hyper	genebody
	chrX	119692788	119693006	SEPTIN6	23157	NM_145802	-	Hypo	promoter			chr1	25732572	25733205	MAN1C1	57134	NM_020379	+	Hyper	genebody
	chrX	119870973	119871037	NDUFA1	4694	NM_004541	+	Hypo	promoter			chr1	27011718	27012174	TENT5B	115572	NM_052943	-	Hyper	genebody
	chrX	120250645	120250779	ZBTB33	10009	NM_001184742	+	Hypo	promoter			chr1	27349579	27349631	SYTL1	84958	NM_001193308	+	Hyper	genebody
	chrX	120250645	120250779	ZBTB33	10009	NM_006777	+	Hypo	promoter			chr1	27349579	27349631	SYTL1	84958	NM_032872	+	Hyper	genebody
	chrX	123961453	123961769	STAG2	10735	NM_001282418	+	Hypo	promoter			chr1	27667791	27667927	IFI6	2537	NM_002038	-	Hyper	genebody
	chrX	123961453	123961769	STAG2	10735	NM_001042750	+	Hypo	promoter			chr1	27667791	27667927	IFI6	2537	NM_022872	-	Hyper	genebody
	chrX	123961453	123961769	STAG2	10735	NM_001042751	+	Hypo	promoter			chr1	27667791	27667927	IFI6	2537	NM_022873	-	Hyper	genebody
	chrX	123961453	123961769	STAG2	10735	NM_006603	+	Hypo	promoter			chr1	28672423	28672514	GMEB1	10691	NM_001319674	+	Hyper	genebody
	chrX	123961453	123961769	LOC101928402	101928402	NR_130770	-	Hypo	promoter			chr1	28672423	28672514	GMEB1	10691	NM_006582	+	Hyper	genebody
	chrX	129523041	129523101	SMARCA1	6594	NM_001282874	-	Hypo	promoter			chr1	28672423	28672514	GMEB1	10691	NM_024482	+	Hyper	genebody
	chrX	129523041	129523101	SMARCA1	6594	NM_001282875	-	Hypo	promoter			chr1	29013152	29013302	EPB41	2035	NM_001166005	+	Hyper	genebody
	chrX	129523041	129523101	SMARCA1	6594	NM_003069	-	Hypo	promoter			chr1	29013152	29013302	EPB41	2035	NM_203342	+	Hyper	genebody
	chrX	129843469	129843588	ZDHHC9	51114	NM_016032	-	Hypo	promoter			chr1	29013152	29013302	EPB41	2035	NM_001166007	+	Hyper	genebody
	chrX	129843469	129843588	ZDHHC9	51114	NM_001008222	-	Hypo	promoter			chr1	29013152	29013302	EPB41	2035	NM_004437	+	Hyper	genebody
	chrX	130110749	130110877	ELF4	2000	NM_001421	-	Hypo	promoter			chr1	29013152	29013302	EPB41	2035	NM_203343	+	Hyper	genebody
	chrX	130110749	130110877	ELF4	2000	NM_001127197	-	Hypo	promoter			chr1	29013152	29013302	EPB41	2035	NM_001166006	+	Hyper	genebody
	chrX	130111166	130111242	ELF4	2000	NM_001421	-	Hypo	promoter			chr1	30955225	30955282	PUM1	9698	NM_001020658	-	Hyper	genebody
	chrX	130111166	130111242	ELF4	2000	NM_001127197	-	Hypo	promoter			chr1	30955225	30955282	PUM1	9698	NM_014676	-	Hyper	genebody
	chrX	130165813	130165967	AIFM1	9131	NM_004208	-	Hypo	promoter			chr1	31418077	31418399	SERINC2	347735	NM_001199038	+	Hyper	genebody
	chrX	130165813	130165967	AIFM1	9131	NM_001130847	-	Hypo	promoter			chr1	31418077	31418399	SERINC2	347735	NM_001199037	+	Hyper	genebody
	chrX	130165813	130165967	AIFM1	9131	NM_145812	-	Hypo	promoter			chr1	31418077	31418399	SERINC2	347735	NM_178865	+	Hyper	genebody
	chrX	130165813	130165967	AIFM1	9131	NR_132647	-	Hypo	promoter			chr1	31418077	31418399	SERINC2	347735	NM_001199039	+	Hyper	genebody
	chrX	132023899	132024138	STK26	51765	NM_001042452	+	Hypo	promoter			chr1	31418077	31418399	SERINC2	347735	NM_018565	+	Hyper	genebody
	chrX	132217869	132218413	RAP2C-AS1	101928578	NR_110410	+	Hypo	promoter			chr1	33955102	33955288	CSMD2	114784	NM_001281956	-	Hyper	genebody
	chrX	132217869	132218413	RAP2C	57826	NM_021183	-	Hypo	promoter			chr1	33955102	33955288	CSMD2	114784	NM_052896	-	Hyper	genebody
	chrX	132489698	132489761	MBNL3	55796	NM_001170704	-	Hypo	promoter			chr1	34081390	34081543	CSMD2	114784	NM_001281956	-	Hyper	genebody
	chrX	133985744	133985815	GPC3	2719	NM_001164617	-	Hypo	promoter			chr1	34081390	34081543	CSMD2	114784	NM_052896	-	Hyper	genebody
	chrX	133985744	133985815	GPC3	2719	NM_001164618	-	Hypo	promoter			chr1	34858688	34858826	SMIM12	113444	NM_001164824	-	Hyper	genebody
	chrX	133985744	133985815	GPC3	2719	NM_001164619	-	Hypo	promoter			chr1	34858688	34858826	SMIM12	113444	NM_001164825	-	Hyper	genebody
	chrX	133985744	133985815	GPC3	2719	NM_004484	-	Hypo	promoter			chr1	34858688	34858826	SMIM12	113444	NM_001320261	-	Hyper	genebody
	chrX	133985838	133985894	GPC3	2719	NM_001164617	-	Hypo	promoter			chr1	34858688	34858826	SMIM12	113444	NM_138428	-	Hyper	genebody
	chrX	133985838	133985894	GPC3	2719	NM_001164618	-	Hypo	promoter			chr1	35074652	35074929	ZMYM1	79830	NM_001289088	+	Hyper	genebody
	chrX	133985838	133985894	GPC3	2719	NM_001164619	-	Hypo	promoter			chr1	36100134	36100213	COL8A2	1296	NM_001294347	-	Hyper	genebody
	chrX	133985838	133985894	GPC3	2719	NM_004484	-	Hypo	promoter			chr1	36100134	36100213	COL8A2	1296	NM_005202	-	Hyper	genebody
	chrX	134237039	134237171	CCDC160	347475	NM_001101357	+	Hypo	promoter			chr1	36322636	36322708	EVA1B	55194	NM_001304762	-	Hyper	genebody
	chrX	134237039	134237171	CCDC160	347475	NM_001353453	+	Hypo	promoter			chr1	36322636	36322708	EVA1B	55194	NR_130899	-	Hyper	genebody
	chrX	134237532	134237640	CCDC160	347475	NM_001101357	+	Hypo	promoter			chr1	36322636	36322708	EVA1B	55194	NM_018166	-	Hyper	genebody
	chrX	134237532	134237640	CCDC160	347475	NM_001353453	+	Hypo	promoter			chr1	37455218	37455279	LINC01137	728431	NR_038842	-	Hyper	genebody
	chrX	134548896	134548996	MIR503HG	84848	NR_024607	-	Hypo	promoter			chr1	37935154	37935254	INPP5B	3633	NM_001350228	-	Hyper	genebody
	chrX	134548896	134548996	MIR424	494336	NR_029946	-	Hypo	promoter			chr1	37935154	37935254	INPP5B	3633	NM_001365820	-	Hyper	genebody
	chrX	134548896	134548996	LINC00629	100506757	NR_038998	+	Hypo	promoter			chr1	37935154	37935254	INPP5B	3633	NM_001365822	-	Hyper	genebody
	chrX	134915201	134915298	MOSPD1	56180	NM_001306188	-	Hypo	promoter			chr1	37935154	37935254	INPP5B	3633	NM_005540	-	Hyper	genebody
	chrX	134915201	134915298	MOSPD1	56180	NM_019556	-	Hypo	promoter			chr1	37935154	37935254	INPP5B	3633	NM_001365821	-	Hyper	genebody
	chrX	134915334	134915389	MOSPD1	56180	NM_001306188	-	Hypo	promoter			chr1	37935154	37935254	INPP5B	3633	NM_001365823	-	Hyper	genebody
	chrX	134915334	134915389	MOSPD1	56180	NM_019556	-	Hypo	promoter			chr1	37935154	37935254	INPP5B	3633	NM_001365824	-	Hyper	genebody
	chrX	135032051	135032145	RTL8C	8933	NM_001078171	+	Hypo	promoter			chr1	37935154	37935254	INPP5B	3633	NM_001365825	-	Hyper	genebody
	chrX	135098319	135098379	SMIM10L2B	644596	NM_001348255	-	Hypo	promoter			chr1	37935154	37935254	INPP5B	3633	NR_158628	-	Hyper	genebody
	chrX	135521208	135521265	INTS6L-AS1	100874118	NR_046740	-	Hypo	promoter			chr1	37935154	37935254	INPP5B	3633	NR_158629	-	Hyper	genebody
	chrX	136147589	136147682	FHL1	2273	NM_001159702	+	Hypo	promoter			chr1	37935154	37935254	INPP5B	3633	NR_158630	-	Hyper	genebody
	chrX	136147589	136147682	FHL1	2273	NM_001159703	+	Hypo	promoter			chr1	39419776	39420090	MACF1	23499	NM_012090	+	Hyper	genebody
	chrX	136147589	136147682	FHL1	2273	NM_001449	+	Hypo	promoter			chr1	40727741	40727822	NFYC	4802	NM_001142587	+	Hyper	genebody
	chrX	136147589	136147682	FHL1	2273	NM_001369326	+	Hypo	promoter			chr1	40727741	40727822	NFYC	4802	NM_001142588	+	Hyper	genebody
	chrX	136147589	136147682	FHL1	2273	NM_001369329	+	Hypo	promoter			chr1	40727741	40727822	NFYC	4802	NM_001142589	+	Hyper	genebody
	chrX	136147589	136147682	FHL1	2273	NM_001369327	+	Hypo	promoter			chr1	40727741	40727822	NFYC	4802	NM_014223	+	Hyper	genebody
	chrX	136147589	136147682	FHL1	2273	NM_001369330	+	Hypo	promoter			chr1	40727741	40727822	NFYC	4802	NM_001142590	+	Hyper	genebody
	chrX	136147589	136147682	FHL1	2273	NM_001159700	+	Hypo	promoter			chr1	40727741	40727822	NFYC	4802	NM_001308115	+	Hyper	genebody
	chrX	136148182	136148263	FHL1	2273	NM_001369327	+	Hypo	promoter			chr1	43778675	43778746	ST3GAL3	6487	NM_001270465	+	Hyper	genebody
	chrX	136148182	136148263	FHL1	2273	NM_001369330	+	Hypo	promoter			chr1	43778675	43778746	ST3GAL3	6487	NM_001270466	+	Hyper	genebody
	chrX	136148182	136148263	FHL1	2273	NM_001159700	+	Hypo	promoter			chr1	43778675	43778746	ST3GAL3	6487	NM_174965	+	Hyper	genebody
	chrX	136880332	136880385	SNORD61	26787	NR_002735	-	Hypo	promoter			chr1	43778675	43778746	ST3GAL3	6487	NM_001270459	+	Hyper	genebody
	chrX	136880332	136880385	RBMX	27316	NM_001164803	-	Hypo	promoter			chr1	43778675	43778746	ST3GAL3	6487	NM_001270460	+	Hyper	genebody
	chrX	136880332	136880385	RBMX	27316	NM_002139	-	Hypo	promoter			chr1	43778675	43778746	ST3GAL3	6487	NM_001270461	+	Hyper	genebody
	chrX	136880332	136880385	RBMX	27316	NR_028476	-	Hypo	promoter			chr1	43778675	43778746	ST3GAL3	6487	NM_001270462	+	Hyper	genebody
	chrX	136880332	136880385	RBMX	27316	NR_028477	-	Hypo	promoter			chr1	43778675	43778746	ST3GAL3	6487	NM_001270463	+	Hyper	genebody
	chrX	138710469	138710559	FGF13-AS1	100129662	NR_038405	+	Hypo	promoter			chr1	43778675	43778746	ST3GAL3	6487	NM_001270464	+	Hyper	genebody
	chrX	139204616	139204764	FGF13	2258	NM_001139498	-	Hypo	promoter			chr1	43778675	43778746	ST3GAL3	6487	NM_001350619	+	Hyper	genebody
	chrX	139204616	139204764	FGF13	2258	NM_001139500	-	Hypo	promoter			chr1	43778675	43778746	ST3GAL3	6487	NM_001350620	+	Hyper	genebody
	chrX	139204616	139204764	FGF13	2258	NM_001139501	-	Hypo	promoter			chr1	43778675	43778746	ST3GAL3	6487	NM_001350621	+	Hyper	genebody
	chrX	139205415	139205685	FGF13	2258	NM_001139498	-	Hypo	promoter			chr1	43778675	43778746	ST3GAL3	6487	NM_001363573	+	Hyper	genebody
	chrX	139205415	139205685	FGF13	2258	NM_001139500	-	Hypo	promoter			chr1	43778675	43778746	ST3GAL3	6487	NM_006279	+	Hyper	genebody
	chrX	139205415	139205685	FGF13	2258	NM_001139501	-	Hypo	promoter			chr1	43778675	43778746	ST3GAL3	6487	NM_174963	+	Hyper	genebody
	chrX	149631619	149631697	TMEM185A	84548	NM_001282302	-	Hypo	promoter			chr1	43778675	43778746	ST3GAL3	6487	NM_174964	+	Hyper	genebody
	chrX	149631619	149631697	TMEM185A	84548	NM_032508	-	Hypo	promoter			chr1	43778675	43778746	ST3GAL3	6487	NM_174966	+	Hyper	genebody
	chrX	149631619	149631697	TMEM185A	84548	NR_104121	-	Hypo	promoter			chr1	43778675	43778746	ST3GAL3	6487	NM_174967	+	Hyper	genebody
	chrX	149631619	149631697	TMEM185A	84548	NM_001174092	-	Hypo	promoter			chr1	43778675	43778746	ST3GAL3	6487	NM_174968	+	Hyper	genebody
	chrX	149631818	149631913	TMEM185A	84548	NM_001282302	-	Hypo	promoter			chr1	43778675	43778746	ST3GAL3	6487	NM_174969	+	Hyper	genebody
	chrX	149631818	149631913	TMEM185A	84548	NM_032508	-	Hypo	promoter			chr1	43778675	43778746	ST3GAL3	6487	NM_174970	+	Hyper	genebody
	chrX	149631818	149631913	TMEM185A	84548	NR_104121	-	Hypo	promoter			chr1	43778675	43778746	ST3GAL3	6487	NM_174971	+	Hyper	genebody
	chrX	149631818	149631913	TMEM185A	84548	NM_001174092	-	Hypo	promoter			chr1	43778675	43778746	ST3GAL3	6487	NR_073016	+	Hyper	genebody
	chrX	150361482	150361543	MAMLD1	10046	NM_001177465	+	Hypo	promoter			chr1	43778675	43778746	ST3GAL3	6487	NR_073017	+	Hyper	genebody
	chrX	150363360	150363577	MAMLD1	10046	NM_001177465	+	Hypo	promoter			chr1	43778675	43778746	ST3GAL3	6487	NR_073018	+	Hyper	genebody
	chrX	150568373	150568486	MTM1	4534	NM_000252	+	Hypo	promoter			chr1	43778675	43778746	ST3GAL3	6487	NR_073019	+	Hyper	genebody
	chrX	150693209	150693317	MTMR1	8776	NM_001353991	+	Hypo	promoter			chr1	43778675	43778746	ST3GAL3	6487	NR_073020	+	Hyper	genebody
	chrX	150693209	150693317	MTMR1	8776	NM_001353992	+	Hypo	promoter			chr1	43778675	43778746	ST3GAL3	6487	NR_073021	+	Hyper	genebody
	chrX	150693209	150693317	MTMR1	8776	NM_001353993	+	Hypo	promoter			chr1	43778675	43778746	ST3GAL3	6487	NR_073023	+	Hyper	genebody
	chrX	150693209	150693317	MTMR1	8776	NM_001353994	+	Hypo	promoter			chr1	43778675	43778746	ST3GAL3	6487	NR_146867	+	Hyper	genebody
	chrX	150693209	150693317	MTMR1	8776	NM_001306145	+	Hypo	promoter			chr1	43783256	43783815	ST3GAL3	6487	NM_001270465	+	Hyper	genebody
	chrX	150693209	150693317	MTMR1	8776	NM_001306144	+	Hypo	promoter			chr1	43783256	43783815	ST3GAL3	6487	NM_001270466	+	Hyper	genebody
	chrX	150693209	150693317	MTMR1	8776	NM_001353990	+	Hypo	promoter			chr1	43783256	43783815	ST3GAL3	6487	NM_174965	+	Hyper	genebody
	chrX	150693209	150693317	MTMR1	8776	NM_003828	+	Hypo	promoter			chr1	43783256	43783815	ST3GAL3	6487	NM_001270459	+	Hyper	genebody
	chrX	150693209	150693317	MTMR1	8776	NR_148676	+	Hypo	promoter			chr1	43783256	43783815	ST3GAL3	6487	NM_001270460	+	Hyper	genebody
	chrX	150983411	150983570	HMGB3	3149	NM_001301229	+	Hypo	promoter			chr1	43783256	43783815	ST3GAL3	6487	NM_001270461	+	Hyper	genebody
	chrX	150983411	150983570	HMGB3	3149	NM_005342	+	Hypo	promoter			chr1	43783256	43783815	ST3GAL3	6487	NM_001270462	+	Hyper	genebody
	chrX	150983411	150983570	HMGB3	3149	NM_001301228	+	Hypo	promoter			chr1	43783256	43783815	ST3GAL3	6487	NM_001270463	+	Hyper	genebody
	chrX	151913864	151913985	MAGEA4	4103	NM_002362	+	Hypo	promoter			chr1	43783256	43783815	ST3GAL3	6487	NM_001270464	+	Hyper	genebody
	chrX	151974628	151974696	GABRE	2564	NM_004961	-	Hypo	promoter			chr1	43783256	43783815	ST3GAL3	6487	NM_001350619	+	Hyper	genebody
	chrX	151974917	151975077	GABRE	2564	NM_004961	-	Hypo	promoter			chr1	43783256	43783815	ST3GAL3	6487	NM_001350620	+	Hyper	genebody
	chrX	152917191	152917388	ZNF185	7739	NM_001178113	+	Hypo	promoter			chr1	43783256	43783815	ST3GAL3	6487	NM_001350621	+	Hyper	genebody
	chrX	153598567	153598652	LOC105373383	105373383	NR_131982	+	Hypo	promoter			chr1	43783256	43783815	ST3GAL3	6487	NM_001363573	+	Hyper	genebody
	chrX	153598987	153599188	LOC105373383	105373383	NR_131982	+	Hypo	promoter			chr1	43783256	43783815	ST3GAL3	6487	NM_006279	+	Hyper	genebody
	chrX	153598987	153599188	CCNQ	92002	NM_001130997	-	Hypo	promoter			chr1	43783256	43783815	ST3GAL3	6487	NM_174963	+	Hyper	genebody
	chrX	153598987	153599188	CCNQ	92002	NM_152274	-	Hypo	promoter			chr1	43783256	43783815	ST3GAL3	6487	NM_174964	+	Hyper	genebody
	chrX	153687257	153687336	SLC6A8	6535	NM_001142805	+	Hypo	promoter			chr1	43783256	43783815	ST3GAL3	6487	NM_174966	+	Hyper	genebody
	chrX	153687257	153687336	SLC6A8	6535	NM_005629	+	Hypo	promoter			chr1	43783256	43783815	ST3GAL3	6487	NM_174967	+	Hyper	genebody
	chrX	153687257	153687336	SLC6A8	6535	NM_001142806	+	Hypo	promoter			chr1	43783256	43783815	ST3GAL3	6487	NM_174968	+	Hyper	genebody
	chrX	153687257	153687336	PNCK	139728	NM_001366975	-	Hypo	promoter			chr1	43783256	43783815	ST3GAL3	6487	NM_174969	+	Hyper	genebody
	chrX	154019552	154019602	IRAK1	3654	NM_001025242	-	Hypo	promoter			chr1	43783256	43783815	ST3GAL3	6487	NM_174970	+	Hyper	genebody
	chrX	154019552	154019602	IRAK1	3654	NM_001025243	-	Hypo	promoter			chr1	43783256	43783815	ST3GAL3	6487	NM_174971	+	Hyper	genebody
	chrX	154019552	154019602	IRAK1	3654	NM_001569	-	Hypo	promoter			chr1	43783256	43783815	ST3GAL3	6487	NR_073016	+	Hyper	genebody
	chrX	154019552	154019602	MIR718	100313781	NR_031757	-	Hypo	promoter			chr1	43783256	43783815	ST3GAL3	6487	NR_073017	+	Hyper	genebody
	chrX	154096995	154097124	MECP2	4204	NM_001369394	-	Hypo	promoter			chr1	43783256	43783815	ST3GAL3	6487	NR_073018	+	Hyper	genebody
	chrX	154378304	154378431	EMD	2010	NM_000117	+	Hypo	promoter			chr1	43783256	43783815	ST3GAL3	6487	NR_073019	+	Hyper	genebody
	chrX	154400281	154400480	SNORA70	26778	NR_000011	+	Hypo	promoter			chr1	43783256	43783815	ST3GAL3	6487	NR_073020	+	Hyper	genebody
	chrX	154411556	154411633	DNASE1L1	1774	NM_001303620	-	Hypo	promoter			chr1	43783256	43783815	ST3GAL3	6487	NR_073021	+	Hyper	genebody
	chrX	154411556	154411633	DNASE1L1	1774	NM_006730	-	Hypo	promoter			chr1	43783256	43783815	ST3GAL3	6487	NR_073023	+	Hyper	genebody
	chrX	154411556	154411633	TAZ	6901	NM_000116	+	Hypo	promoter			chr1	43783256	43783815	ST3GAL3	6487	NR_146867	+	Hyper	genebody
	chrX	154411556	154411633	TAZ	6901	NM_001303465	+	Hypo	promoter			chr1	44238371	44238431	ERI3-IT1	100874278	NR_110056	-	Hyper	genebody
	chrX	154411556	154411633	TAZ	6901	NM_181311	+	Hypo	promoter			chr1	44238371	44238431	ERI3	79033	NM_001301698	-	Hyper	genebody
	chrX	154411556	154411633	TAZ	6901	NM_181312	+	Hypo	promoter			chr1	44238371	44238431	ERI3	79033	NM_024066	-	Hyper	genebody
	chrX	154411556	154411633	TAZ	6901	NM_181313	+	Hypo	promoter			chr1	44238371	44238431	ERI3	79033	NM_001301699	-	Hyper	genebody
	chrX	154411556	154411633	TAZ	6901	NR_024048	+	Hypo	promoter			chr1	44238371	44238431	ERI3	79033	NM_001301700	-	Hyper	genebody
	chrX	154411556	154411633	DNASE1L1	1774	NM_001009932	-	Hypo	promoter			chr1	44238371	44238431	ERI3	79033	NM_001301701	-	Hyper	genebody
	chrX	154411556	154411633	DNASE1L1	1774	NM_001009934	-	Hypo	promoter			chr1	44690996	44691150	ARMH1	339541	NM_001145636	+	Hyper	genebody
	chrX	154547631	154547800	IKBKG	8517	NM_001099857	+	Hypo	promoter			chr1	44786465	44786641	BEST4	266675	NM_153274	-	Hyper	genebody
	chrX	154547631	154547800	IKBKG	8517	NM_001145255	+	Hypo	promoter			chr1	45500811	45500961	MMACHC	25974	NM_001330540	+	Hyper	genebody
	chrX	154547631	154547800	IKBKG	8517	NM_001321397	+	Hypo	promoter			chr1	45500811	45500961	MMACHC	25974	NM_015506	+	Hyper	genebody
	chrX	154547631	154547800	IKBKG	8517	NM_003639	+	Hypo	promoter			chr1	46203288	46203390	POMGNT1	55624	NM_001243766	-	Hyper	genebody
	chrX	154547631	154547800	G6PD	2539	NM_001360016	-	Hypo	promoter			chr1	46203288	46203390	LURAP1	541468	NM_001013615	+	Hyper	genebody
	chrX	154547631	154547800	G6PD	2539	NM_000402	-	Hypo	promoter			chr1	46341590	46341724	NSUN4	387338	NM_199044	+	Hyper	genebody
	chrX	154547631	154547800	G6PD	2539	NM_001042351	-	Hypo	promoter			chr1	46341590	46341724	NSUN4	387338	NR_045789	+	Hyper	genebody
	chrX	154750664	154750805	GAB3	139716	NM_001081573	-	Hypo	promoter			chr1	46341590	46341724	NSUN4	387338	NR_045790	+	Hyper	genebody
	chrX	154750664	154750805	GAB3	139716	NM_001282283	-	Hypo	promoter			chr1	46341590	46341724	NSUN4	387338	NR_045791	+	Hyper	genebody
	chrX	154750664	154750805	GAB3	139716	NM_080612	-	Hypo	promoter			chr1	46341590	46341724	NSUN4	387338	NM_001256127	+	Hyper	genebody
	chrX	154805615	154805755	MPP1	4354	NM_001166460	-	Hypo	promoter			chr1	46341590	46341724	NSUN4	387338	NM_001256128	+	Hyper	genebody
	chrX	154805615	154805755	MPP1	4354	NM_001166461	-	Hypo	promoter			chr1	47409366	47409507	LINC01389	102724077	NR_126355	-	Hyper	genebody
	chrX	154805615	154805755	MPP1	4354	NM_002436	-	Hypo	promoter			chr1	47915875	47916607	TRABD2B	388630	NM_001194986	-	Hyper	genebody
	chrX	154805615	154805755	MPP1	4354	NM_001166462	-	Hypo	promoter			chr1	49934944	49935042	AGBL4	84871	NM_001323573	-	Hyper	genebody
	chr1	1760328	1760378	NADK	65220	NM_001353642	-	Hypo	genebody			chr1	49934944	49935042	AGBL4	84871	NM_001323574	-	Hyper	genebody
	chr1	1760328	1760378	NADK	65220	NM_023018	-	Hypo	genebody			chr1	49934944	49935042	AGBL4	84871	NM_001323575	-	Hyper	genebody
	chr1	1760328	1760378	NADK	65220	NM_001198993	-	Hypo	genebody			chr1	49934944	49935042	AGBL4	84871	NM_032785	-	Hyper	genebody
	chr1	1760328	1760378	NADK	65220	NM_001198994	-	Hypo	genebody			chr1	49934944	49935042	AGBL4	84871	NR_136623	-	Hyper	genebody
	chr1	1760328	1760378	NADK	65220	NM_001353641	-	Hypo	genebody			chr1	49966001	49966231	AGBL4	84871	NM_001323573	-	Hyper	genebody
	chr1	3302017	3302314	PRDM16	63976	NM_022114	+	Hypo	genebody			chr1	49966001	49966231	AGBL4	84871	NM_001323574	-	Hyper	genebody
	chr1	3302017	3302314	PRDM16	63976	NM_199454	+	Hypo	genebody			chr1	49966001	49966231	AGBL4	84871	NM_001323575	-	Hyper	genebody
	chr1	3709103	3709164	TP73	7161	NM_001126240	+	Hypo	genebody			chr1	49966001	49966231	AGBL4	84871	NM_032785	-	Hyper	genebody
	chr1	3709103	3709164	TP73	7161	NM_001126241	+	Hypo	genebody			chr1	49966001	49966231	AGBL4	84871	NR_136623	-	Hyper	genebody
	chr1	3709103	3709164	TP73	7161	NM_001126242	+	Hypo	genebody			chr1	57413505	57413722	DAB1	1600	NM_001365793	-	Hyper	genebody
	chr1	3709103	3709164	TP73	7161	NM_001204189	+	Hypo	genebody			chr1	57413505	57413722	DAB1	1600	NM_001353986	-	Hyper	genebody
	chr1	3709103	3709164	TP73	7161	NM_001204190	+	Hypo	genebody			chr1	57413505	57413722	DAB1	1600	NM_001365792	-	Hyper	genebody
	chr1	3709103	3709164	TP73	7161	NM_001204191	+	Hypo	genebody			chr1	57413505	57413722	DAB1	1600	NM_001353985	-	Hyper	genebody
	chr1	3709103	3709164	TP73	7161	NM_001204192	+	Hypo	genebody			chr1	57413505	57413722	DAB1	1600	NM_001353983	-	Hyper	genebody
	chr1	3709103	3709164	TP73	7161	NM_001204184	+	Hypo	genebody			chr1	57413505	57413722	DAB1	1600	NM_001365795	-	Hyper	genebody
	chr1	3709103	3709164	TP73	7161	NM_001204185	+	Hypo	genebody			chr1	57413505	57413722	DAB1	1600	NM_001365794	-	Hyper	genebody
	chr1	3709103	3709164	TP73	7161	NM_001204186	+	Hypo	genebody			chr1	57413505	57413722	DAB1	1600	NM_021080	-	Hyper	genebody
	chr1	3709103	3709164	TP73	7161	NM_005427	+	Hypo	genebody			chr1	57413505	57413722	DAB1	1600	NM_001353980	-	Hyper	genebody
	chr1	3709103	3709164	TP73	7161	NM_001204187	+	Hypo	genebody			chr1	57473549	57473869	DAB1	1600	NM_021080	-	Hyper	genebody
	chr1	3709103	3709164	TP73	7161	NM_001204188	+	Hypo	genebody			chr1	57473549	57473869	DAB1	1600	NM_001353980	-	Hyper	genebody
	chr1	3719977	3720067	TP73	7161	NM_001126240	+	Hypo	genebody			chr1	57662263	57662515	DAB1	1600	NM_021080	-	Hyper	genebody
	chr1	3719977	3720067	TP73	7161	NM_001126241	+	Hypo	genebody			chr1	57662263	57662515	DAB1	1600	NM_001353980	-	Hyper	genebody
	chr1	3719977	3720067	TP73	7161	NM_001126242	+	Hypo	genebody			chr1	57803403	57804071	DAB1	1600	NM_021080	-	Hyper	genebody
	chr1	3719977	3720067	TP73	7161	NM_001204189	+	Hypo	genebody			chr1	57803403	57804071	DAB1	1600	NM_001353980	-	Hyper	genebody
	chr1	3719977	3720067	TP73	7161	NM_001204190	+	Hypo	genebody			chr1	59132474	59133061	HSD52	729467	NR_027120	-	Hyper	genebody
	chr1	3719977	3720067	TP73	7161	NM_001204191	+	Hypo	genebody			chr1	59460100	59460228	FGGY	55277	NM_001350793	+	Hyper	genebody
	chr1	3719977	3720067	TP73	7161	NM_001204192	+	Hypo	genebody			chr1	59460100	59460228	FGGY	55277	NM_001350796	+	Hyper	genebody
	chr1	3719977	3720067	TP73	7161	NM_001204184	+	Hypo	genebody			chr1	59460100	59460228	FGGY	55277	NM_001350797	+	Hyper	genebody
	chr1	3719977	3720067	TP73	7161	NM_001204185	+	Hypo	genebody			chr1	59460100	59460228	FGGY	55277	NM_001350798	+	Hyper	genebody
	chr1	3719977	3720067	TP73	7161	NM_001204186	+	Hypo	genebody			chr1	59460100	59460228	FGGY	55277	NR_103473	+	Hyper	genebody
	chr1	3719977	3720067	TP73	7161	NM_005427	+	Hypo	genebody			chr1	59460100	59460228	FGGY	55277	NM_001113411	+	Hyper	genebody
	chr1	3719977	3720067	TP73	7161	NM_001204187	+	Hypo	genebody			chr1	59460100	59460228	FGGY	55277	NM_001350795	+	Hyper	genebody
	chr1	3719977	3720067	TP73	7161	NM_001204188	+	Hypo	genebody			chr1	59460100	59460228	FGGY	55277	NM_018291	+	Hyper	genebody
	chr1	7309321	7309385	CAMTA1	23261	NM_001349608	+	Hypo	genebody			chr1	59460100	59460228	FGGY	55277	NM_001244714	+	Hyper	genebody
	chr1	7309321	7309385	CAMTA1	23261	NM_001349609	+	Hypo	genebody			chr1	59460100	59460228	FGGY	55277	NM_001350790	+	Hyper	genebody
	chr1	7309321	7309385	CAMTA1	23261	NM_001349610	+	Hypo	genebody			chr1	59460100	59460228	FGGY	55277	NM_001350791	+	Hyper	genebody
	chr1	7309321	7309385	CAMTA1	23261	NM_001349612	+	Hypo	genebody			chr1	59460100	59460228	FGGY	55277	NM_001350792	+	Hyper	genebody
	chr1	7309321	7309385	CAMTA1	23261	NM_015215	+	Hypo	genebody			chr1	59460100	59460228	FGGY	55277	NM_001350794	+	Hyper	genebody
	chr1	7680258	7680325	CAMTA1	23261	NM_001349614	+	Hypo	genebody			chr1	59460100	59460228	FGGY	55277	NM_001350799	+	Hyper	genebody
	chr1	7680258	7680325	CAMTA1	23261	NM_001349620	+	Hypo	genebody			chr1	61139427	61139731	NFIA	4774	NM_001145511	+	Hyper	genebody
	chr1	7680258	7680325	CAMTA1	23261	NM_001349621	+	Hypo	genebody			chr1	61139427	61139731	NFIA	4774	NM_001145512	+	Hyper	genebody
	chr1	7680258	7680325	CAMTA1	23261	NM_001349623	+	Hypo	genebody			chr1	61139427	61139731	NFIA	4774	NM_001134673	+	Hyper	genebody
	chr1	7680258	7680325	CAMTA1	23261	NM_001349625	+	Hypo	genebody			chr1	61139427	61139731	NFIA	4774	NM_005595	+	Hyper	genebody
	chr1	7680258	7680325	CAMTA1	23261	NM_001349617	+	Hypo	genebody			chr1	65343486	65343951	DNAJC6	9829	NM_001256865	+	Hyper	genebody
	chr1	7680258	7680325	CAMTA1	23261	NM_001349613	+	Hypo	genebody			chr1	65343486	65343951	DNAJC6	9829	NM_014787	+	Hyper	genebody
	chr1	7680258	7680325	CAMTA1	23261	NM_001349608	+	Hypo	genebody			chr1	65343486	65343951	DNAJC6	9829	NM_001256864	+	Hyper	genebody
	chr1	7680258	7680325	CAMTA1	23261	NM_001349609	+	Hypo	genebody			chr1	66202417	66202743	PDE4B	5142	NM_001037341	+	Hyper	genebody
	chr1	7680258	7680325	CAMTA1	23261	NM_001349610	+	Hypo	genebody			chr1	66202417	66202743	PDE4B	5142	NM_001297440	+	Hyper	genebody
	chr1	7680258	7680325	CAMTA1	23261	NM_001349612	+	Hypo	genebody			chr1	66202417	66202743	PDE4B	5142	NM_002600	+	Hyper	genebody
	chr1	7680258	7680325	CAMTA1	23261	NM_015215	+	Hypo	genebody			chr1	66202417	66202743	PDE4B	5142	NM_001297441	+	Hyper	genebody
	chr1	10638342	10638467	CASZ1	54897	NM_001079843	-	Hypo	genebody			chr1	66202417	66202743	PDE4B	5142	NM_001037340	+	Hyper	genebody
	chr1	11164069	11164266	MTOR	2475	NM_004958	-	Hypo	genebody			chr1	70362856	70363006	HHLA3	11147	NM_001031693	+	Hyper	genebody
	chr1	15448546	15448786	CTRC	11330	NM_007272	+	Hypo	genebody			chr1	70362856	70363006	HHLA3	11147	NM_001036645	+	Hyper	genebody
	chr1	15619499	15619749	DDI2	84301	NM_032341	+	Hypo	genebody			chr1	70362856	70363006	HHLA3	11147	NM_001036646	+	Hyper	genebody
	chr1	15909951	15910110	SPEN	23013	NM_015001	+	Hypo	genebody			chr1	70362856	70363006	HHLA3	11147	NR_027404	+	Hyper	genebody
	chr1	20902123	20902220	EIF4G3	8672	NM_003760	-	Hypo	genebody			chr1	75834136	75834776	MSH4	4438	NM_002440	+	Hyper	genebody
	chr1	20902123	20902220	EIF4G3	8672	NM_001198801	-	Hypo	genebody			chr1	92119852	92119974	BTBD8	284697	NM_183242	+	Hyper	genebody
	chr1	20902123	20902220	EIF4G3	8672	NM_001198802	-	Hypo	genebody			chr1	92368270	92368402	RPAP2	79871	NM_024813	+	Hyper	genebody
	chr1	21622045	21622104	RAP1GAP	5909	NM_001145658	-	Hypo	genebody			chr1	94540765	94541007	F3	2152	NM_001993	-	Hyper	genebody
	chr1	21622045	21622104	RAP1GAP	5909	NM_001145657	-	Hypo	genebody			chr1	94540765	94541007	F3	2152	NM_001178096	-	Hyper	genebody
	chr1	21622045	21622104	RAP1GAP	5909	NM_001330383	-	Hypo	genebody			chr1	94757101	94757216	SLC44A3-AS1	101928079	NR_160779	-	Hyper	genebody
	chr1	21622045	21622104	RAP1GAP	5909	NM_001350524	-	Hypo	genebody			chr1	94757101	94757216	SLC44A3-AS1	101928079	NR_160780	-	Hyper	genebody
	chr1	21622045	21622104	RAP1GAP	5909	NM_001350525	-	Hypo	genebody			chr1	94757101	94757216	SLC44A3-AS1	101928079	NR_104131	-	Hyper	genebody
	chr1	21622045	21622104	RAP1GAP	5909	NM_001350526	-	Hypo	genebody			chr1	94757101	94757216	SLC44A3-AS1	101928079	NR_160781	-	Hyper	genebody
	chr1	21622045	21622104	RAP1GAP	5909	NM_001350527	-	Hypo	genebody			chr1	94757101	94757216	SLC44A3-AS1	101928079	NR_160782	-	Hyper	genebody
	chr1	21622045	21622104	RAP1GAP	5909	NM_001350528	-	Hypo	genebody			chr1	94757101	94757216	SLC44A3-AS1	101928079	NR_160783	-	Hyper	genebody
	chr1	21622045	21622104	RAP1GAP	5909	NM_002885	-	Hypo	genebody			chr1	94757101	94757216	SLC44A3-AS1	101928079	NR_160784	-	Hyper	genebody
	chr1	21872154	21872281	HSPG2	3339	NM_001291860	-	Hypo	genebody			chr1	109628451	109628709	AMPD2	271	NM_139156	+	Hyper	genebody
	chr1	21872154	21872281	HSPG2	3339	NM_005529	-	Hypo	genebody			chr1	109628451	109628709	AMPD2	271	NM_001368809	+	Hyper	genebody
	chr1	21932262	21932374	HSPG2	3339	NM_001291860	-	Hypo	genebody			chr1	109628451	109628709	AMPD2	271	NM_001308170	+	Hyper	genebody
	chr1	21932262	21932374	HSPG2	3339	NM_005529	-	Hypo	genebody			chr1	109628451	109628709	AMPD2	271	NM_004037	+	Hyper	genebody
	chr1	23559191	23559250	ID3	3399	NM_002167	-	Hypo	genebody			chr1	109628451	109628709	AMPD2	271	NM_001257361	+	Hyper	genebody
	chr1	26994836	26994932	TRNP1	388610	NM_001013642	+	Hypo	genebody			chr1	115089272	115089339	TSPAN2	10100	NM_001308315	-	Hyper	genebody
	chr1	28084732	28084808	EYA3	2140	NM_001990	-	Hypo	genebody			chr1	115089272	115089339	TSPAN2	10100	NM_001308316	-	Hyper	genebody
	chr1	28084732	28084808	EYA3	2140	NM_001282561	-	Hypo	genebody			chr1	115089272	115089339	TSPAN2	10100	NM_005725	-	Hyper	genebody
	chr1	28084732	28084808	EYA3	2140	NM_001282562	-	Hypo	genebody			chr1	116603961	116604131	IGSF3	3321	NM_001542	-	Hyper	genebody
	chr1	28084732	28084808	EYA3	2140	NM_001282560	-	Hypo	genebody			chr1	116603961	116604131	IGSF3	3321	NM_001007237	-	Hyper	genebody
	chr1	28084732	28084808	EYA3	2140	NR_104214	-	Hypo	genebody			chr1	116634145	116634406	IGSF3	3321	NM_001542	-	Hyper	genebody
	chr1	29013152	29013302	EPB41	2035	NM_001166005	+	Hypo	genebody			chr1	116634145	116634406	IGSF3	3321	NM_001007237	-	Hyper	genebody
	chr1	29013152	29013302	EPB41	2035	NM_203342	+	Hypo	genebody			chr1	117614304	117614440	TENT5C	54855	NM_017709	+	Hyper	genebody
	chr1	29013152	29013302	EPB41	2035	NM_001166007	+	Hypo	genebody			chr1	145068126	145068197	SRGAP2B	647135	NM_001330684	-	Hyper	genebody
	chr1	29013152	29013302	EPB41	2035	NM_004437	+	Hypo	genebody			chr1	145068126	145068197	SRGAP2B	647135	NM_001366280	-	Hyper	genebody
	chr1	29013152	29013302	EPB41	2035	NM_203343	+	Hypo	genebody			chr1	145068126	145068197	SRGAP2B	647135	NM_001271870	-	Hyper	genebody
	chr1	29013152	29013302	EPB41	2035	NM_001166006	+	Hypo	genebody			chr1	145068126	145068197	SRGAP2B	647135	NM_001368324	-	Hyper	genebody
	chr1	30955225	30955282	PUM1	9698	NM_001020658	-	Hypo	genebody			chr1	150678190	150678253	GOLPH3L	55204	NM_018178	-	Hyper	genebody
	chr1	30955225	30955282	PUM1	9698	NM_014676	-	Hypo	genebody			chr1	162278608	162278908	NOS1AP	9722	NM_001164757	+	Hyper	genebody
	chr1	35188776	35188875	SFPQ	6421	NR_136702	-	Hypo	genebody			chr1	162278608	162278908	NOS1AP	9722	NM_014697	+	Hyper	genebody
	chr1	35188776	35188875	SFPQ	6421	NR_136703	-	Hypo	genebody			chr1	164695637	164696153	PBX1	5087	NM_001204961	+	Hyper	genebody
	chr1	35188776	35188875	SFPQ	6421	NM_005066	-	Hypo	genebody			chr1	164695637	164696153	PBX1	5087	NM_001204963	+	Hyper	genebody
	chr1	36322636	36322729	EVA1B	55194	NM_001304762	-	Hypo	genebody			chr1	164695637	164696153	PBX1	5087	NM_002585	+	Hyper	genebody
	chr1	36322636	36322729	EVA1B	55194	NR_130899	-	Hypo	genebody			chr1	164695637	164696153	PBX1	5087	NM_001353131	+	Hyper	genebody
	chr1	36322636	36322729	EVA1B	55194	NM_018166	-	Hypo	genebody			chr1	164695637	164696153	PBX1	5087	NM_001353130	+	Hyper	genebody
	chr1	37876771	37877000	INPP5B	3633	NM_001297434	-	Hypo	genebody			chr1	167121208	167121301	DUSP27	92235	NM_001080426	+	Hyper	genebody
	chr1	37876771	37877000	INPP5B	3633	NM_001350227	-	Hypo	genebody			chr1	174763542	174763629	RABGAP1L	9910	NM_014857	+	Hyper	genebody
	chr1	37876771	37877000	INPP5B	3633	NR_158631	-	Hypo	genebody			chr1	174763542	174763629	RABGAP1L	9910	NM_001366447	+	Hyper	genebody
	chr1	37876771	37877000	INPP5B	3633	NM_001350228	-	Hypo	genebody			chr1	174763542	174763629	RABGAP1L	9910	NM_001366446	+	Hyper	genebody
	chr1	37876771	37877000	INPP5B	3633	NM_001365820	-	Hypo	genebody			chr1	174763542	174763629	RABGAP1L	9910	NM_001366448	+	Hyper	genebody
	chr1	37876771	37877000	INPP5B	3633	NM_001365822	-	Hypo	genebody			chr1	174763542	174763629	RABGAP1L	9910	NR_158982	+	Hyper	genebody
	chr1	37876771	37877000	INPP5B	3633	NM_005540	-	Hypo	genebody			chr1	174763542	174763629	RABGAP1L	9910	NM_001366450	+	Hyper	genebody
	chr1	37876771	37877000	INPP5B	3633	NM_001365821	-	Hypo	genebody			chr1	174763542	174763629	RABGAP1L	9910	NM_001366451	+	Hyper	genebody
	chr1	37876771	37877000	INPP5B	3633	NM_001365823	-	Hypo	genebody			chr1	174763542	174763629	RABGAP1L	9910	NM_001366453	+	Hyper	genebody
	chr1	37876771	37877000	INPP5B	3633	NM_001365824	-	Hypo	genebody			chr1	174763542	174763629	RABGAP1L	9910	NM_001366452	+	Hyper	genebody
	chr1	37876771	37877000	INPP5B	3633	NM_001365825	-	Hypo	genebody			chr1	176991360	176991569	ASTN1	460	NM_001286164	-	Hyper	genebody
	chr1	37876771	37877000	INPP5B	3633	NR_158628	-	Hypo	genebody			chr1	176991360	176991569	ASTN1	460	NM_001364856	-	Hyper	genebody
	chr1	37876771	37877000	INPP5B	3633	NR_158629	-	Hypo	genebody			chr1	176991360	176991569	ASTN1	460	NM_004319	-	Hyper	genebody
	chr1	37876771	37877000	INPP5B	3633	NR_158630	-	Hypo	genebody			chr1	176991360	176991569	ASTN1	460	NM_207108	-	Hyper	genebody
	chr1	40784199	40784258	KCNQ4	9132	NM_004700	+	Hypo	genebody			chr1	201740370	201740443	NAV1	89796	NM_001167738	+	Hyper	genebody
	chr1	40784199	40784258	KCNQ4	9132	NM_172163	+	Hypo	genebody			chr1	201740370	201740443	NAV1	89796	NM_020443	+	Hyper	genebody
	chr1	41835544	41835716	HIVEP3	59269	NM_001127714	-	Hypo	genebody			chr1	201740370	201740443	IPO9-AS1	100873949	NR_046696	-	Hyper	genebody
	chr1	41835544	41835716	HIVEP3	59269	NM_024503	-	Hypo	genebody			chr1	207454695	207454934	CR2	1380	NM_001006658	+	Hyper	genebody
	chr1	44777675	44777769	RPS8	6202	NM_001012	+	Hypo	genebody			chr1	207454695	207454934	CR2	1380	NM_001877	+	Hyper	genebody
	chr1	44786447	44786550	BEST4	266675	NM_153274	-	Hypo	genebody			chr1	207881527	207881654	CD34	947	NM_001025109	-	Hyper	genebody
	chr1	45725316	45725399	IPP	3652	NM_001145349	-	Hypo	genebody			chr1	209845929	209846152	UTP25	27042	NM_014388	+	Hyper	genebody
	chr1	45725316	45725399	IPP	3652	NM_005897	-	Hypo	genebody			chr1	216774700	216774962	ESRRG	2104	NM_001243512	-	Hyper	genebody
	chr1	46203288	46203390	POMGNT1	55624	NM_001243766	-	Hypo	genebody			chr1	216774700	216774962	ESRRG	2104	NM_001243513	-	Hyper	genebody
	chr1	46203288	46203390	LURAP1	541468	NM_001013615	+	Hypo	genebody			chr1	216774700	216774962	ESRRG	2104	NM_001243514	-	Hyper	genebody
	chr1	47382237	47382376	LINC01389	102724077	NR_126355	-	Hypo	genebody			chr1	216774700	216774962	ESRRG	2104	NM_206594	-	Hyper	genebody
	chr1	54396061	54396148	SSBP3	23648	NM_001009955	-	Hypo	genebody			chr1	216774700	216774962	ESRRG	2104	NM_001243507	-	Hyper	genebody
	chr1	54396061	54396148	SSBP3	23648	NM_018070	-	Hypo	genebody			chr1	216774700	216774962	ESRRG	2104	NM_001243509	-	Hyper	genebody
	chr1	54396061	54396148	SSBP3	23648	NM_145716	-	Hypo	genebody			chr1	216774700	216774962	ESRRG	2104	NM_001350125	-	Hyper	genebody
	chr1	54405503	54405565	SSBP3	23648	NM_001009955	-	Hypo	genebody			chr1	216774700	216774962	ESRRG	2104	NM_001243506	-	Hyper	genebody
	chr1	54405503	54405565	SSBP3	23648	NM_018070	-	Hypo	genebody			chr1	216774700	216774962	ESRRG	2104	NM_001350123	-	Hyper	genebody
	chr1	54405503	54405565	SSBP3	23648	NM_145716	-	Hypo	genebody			chr1	216774700	216774962	ESRRG	2104	NM_206595	-	Hyper	genebody
	chr1	62582409	62582544	DOCK7	85440	NM_001271999	-	Hypo	genebody			chr1	216774700	216774962	ESRRG	2104	NM_001243505	-	Hyper	genebody
	chr1	62582409	62582544	DOCK7	85440	NM_001272000	-	Hypo	genebody			chr1	216774700	216774962	ESRRG	2104	NM_001350122	-	Hyper	genebody
	chr1	62582409	62582544	DOCK7	85440	NM_001272001	-	Hypo	genebody			chr1	216774700	216774962	ESRRG	2104	NM_001134285	-	Hyper	genebody
	chr1	62582409	62582544	DOCK7	85440	NM_001330614	-	Hypo	genebody			chr1	216774700	216774962	ESRRG	2104	NM_001243510	-	Hyper	genebody
	chr1	62582409	62582544	DOCK7	85440	NM_033407	-	Hypo	genebody			chr1	216774700	216774962	ESRRG	2104	NM_001243511	-	Hyper	genebody
	chr1	62582409	62582544	DOCK7	85440	NM_001367561	-	Hypo	genebody			chr1	216774700	216774962	ESRRG	2104	NM_001350124	-	Hyper	genebody
	chr1	63322583	63322657	FOXD3-AS1	100996301	NR_121636	-	Hypo	genebody			chr1	224015915	224016152	LOC100287497	100287497	NR_136593	+	Hyper	genebody
	chr1	63322583	63322657	FOXD3-AS1	100996301	NR_121637	-	Hypo	genebody			chr1	224720570	224720799	CNIH3	149111	NR_136288	+	Hyper	genebody
	chr1	63322583	63322657	FOXD3	27022	NM_012183	+	Hypo	genebody			chr1	224720570	224720799	CNIH3	149111	NR_136289	+	Hyper	genebody
	chr1	63322703	63322768	FOXD3-AS1	100996301	NR_121636	-	Hypo	genebody			chr1	224720570	224720799	CNIH3	149111	NR_136290	+	Hyper	genebody
	chr1	63322703	63322768	FOXD3-AS1	100996301	NR_121637	-	Hypo	genebody			chr1	224720570	224720799	CNIH3	149111	NM_001322302	+	Hyper	genebody
	chr1	63322703	63322768	FOXD3	27022	NM_012183	+	Hypo	genebody			chr1	224720570	224720799	CNIH3	149111	NM_001322303	+	Hyper	genebody
	chr1	72282437	72282585	NEGR1	257194	NM_173808	-	Hypo	genebody			chr1	224720570	224720799	CNIH3	149111	NM_001322304	+	Hyper	genebody
	chr1	77282390	77282517	AK5	26289	NM_174858	+	Hypo	genebody			chr1	224720570	224720799	CNIH3	149111	NR_136291	+	Hyper	genebody
	chr1	85031853	85031948	MCOLN3	55283	NM_018298	-	Hypo	genebody			chr1	224720570	224720799	CNIH3	149111	NR_136292	+	Hyper	genebody
	chr1	85031853	85031948	MCOLN3	55283	NM_001253693	-	Hypo	genebody			chr1	224720570	224720799	CNIH3	149111	NR_136293	+	Hyper	genebody
	chr1	85479233	85479298	DDAH1	23576	NM_001134445	-	Hypo	genebody			chr1	224720570	224720799	CNIH3	149111	NR_136294	+	Hyper	genebody
	chr1	88657155	88657242	PKN2-AS1	101927891	NR_110682	-	Hypo	genebody			chr1	224720570	224720799	CNIH3	149111	NR_136295	+	Hyper	genebody
	chr1	92368270	92368357	RPAP2	79871	NM_024813	+	Hypo	genebody			chr1	224720570	224720799	CNIH3	149111	NR_136296	+	Hyper	genebody
	chr1	94757145	94757216	SLC44A3-AS1	101928079	NR_160779	-	Hypo	genebody			chr1	224720570	224720799	CNIH3	149111	NR_136297	+	Hyper	genebody
	chr1	94757145	94757216	SLC44A3-AS1	101928079	NR_160780	-	Hypo	genebody			chr1	224720570	224720799	CNIH3	149111	NM_001322305	+	Hyper	genebody
	chr1	94757145	94757216	SLC44A3-AS1	101928079	NR_104131	-	Hypo	genebody			chr1	224720570	224720799	CNIH3	149111	NM_152495	+	Hyper	genebody
	chr1	94757145	94757216	SLC44A3-AS1	101928079	NR_160781	-	Hypo	genebody			chr1	224720570	224720799	CNIH3	149111	NR_136287	+	Hyper	genebody
	chr1	94757145	94757216	SLC44A3-AS1	101928079	NR_160782	-	Hypo	genebody			chr1	226703490	226703550	ITPKB	3707	NM_002221	-	Hyper	genebody
	chr1	94757145	94757216	SLC44A3-AS1	101928079	NR_160783	-	Hypo	genebody			chr1	227835663	227836116	PRSS38	339501	NM_183062	+	Hyper	genebody
	chr1	94757145	94757216	SLC44A3-AS1	101928079	NR_160784	-	Hypo	genebody			chr1	230425563	230425696	PGBD5	79605	NM_001258311	-	Hyper	genebody
	chr1	101960027	101960363	OLFM3	118427	NM_001288823	-	Hypo	genebody			chr1	235228084	235228586	ARID4B	51742	NM_001206794	-	Hyper	genebody
	chr1	101960027	101960363	OLFM3	118427	NM_058170	-	Hypo	genebody			chr1	235228084	235228586	ARID4B	51742	NM_016374	-	Hyper	genebody
	chr1	101960027	101960363	OLFM3	118427	NR_110210	-	Hypo	genebody			chr1	235228084	235228586	ARID4B	51742	NM_031371	-	Hyper	genebody
	chr1	101960027	101960363	OLFM3	118427	NR_110211	-	Hypo	genebody			chr1	235228084	235228586	ARID4B	51742	NR_135074	-	Hyper	genebody
	chr1	111738655	111738778	INKA2	55924	NM_019099	-	Hypo	genebody			chr1	237645898	237646059	RYR2	6262	NM_001035	+	Hyper	genebody
	chr1	111738655	111738778	INKA2	55924	NM_198926	-	Hypo	genebody			chr1	237905114	237905536	LOC100130331	100130331	NR_027247	+	Hyper	genebody
	chr1	111740465	111740551	INKA2-AS1	100506343	NR_038951	+	Hypo	genebody			chr1	240802053	240802455	RGS7	6000	NM_001350116	-	Hyper	genebody
	chr1	111740465	111740551	INKA2-AS1	100506343	NR_038952	+	Hypo	genebody			chr1	240802053	240802455	RGS7	6000	NM_001364886	-	Hyper	genebody
	chr1	111740465	111740551	INKA2	55924	NM_198926	-	Hypo	genebody			chr1	240802053	240802455	RGS7	6000	NM_001282773	-	Hyper	genebody
	chr1	113722782	113722876	PHTF1	10745	NM_001323043	-	Hypo	genebody			chr1	240802053	240802455	RGS7	6000	NM_001282775	-	Hyper	genebody
	chr1	113722782	113722876	PHTF1	10745	NM_006608	-	Hypo	genebody			chr1	240802053	240802455	RGS7	6000	NM_001282778	-	Hyper	genebody
	chr1	113722782	113722876	PHTF1	10745	NM_001323041	-	Hypo	genebody			chr1	240802053	240802455	RGS7	6000	NM_001350113	-	Hyper	genebody
	chr1	113722782	113722876	PHTF1	10745	NM_001323044	-	Hypo	genebody			chr1	240802053	240802455	RGS7	6000	NM_001350114	-	Hyper	genebody
	chr1	113722782	113722876	PHTF1	10745	NM_001323045	-	Hypo	genebody			chr1	240802053	240802455	RGS7	6000	NM_001350115	-	Hyper	genebody
	chr1	113722782	113722876	PHTF1	10745	NM_001323046	-	Hypo	genebody			chr1	240802053	240802455	RGS7	6000	NM_002924	-	Hyper	genebody
	chr1	113722782	113722876	PHTF1	10745	NR_136564	-	Hypo	genebody			chr1	242215176	242215621	PLD5	200150	NM_001195812	-	Hyper	genebody
	chr1	113722782	113722876	PHTF1	10745	NR_136565	-	Hypo	genebody			chr1	242215176	242215621	PLD5	200150	NM_001320272	-	Hyper	genebody
	chr1	113722782	113722876	PHTF1	10745	NR_136566	-	Hypo	genebody			chr1	242215176	242215621	PLD5	200150	NM_001195811	-	Hyper	genebody
	chr1	113722782	113722876	PHTF1	10745	NR_136567	-	Hypo	genebody			chr1	242215176	242215621	PLD5	200150	NM_152666	-	Hyper	genebody
	chr1	113722782	113722876	PHTF1	10745	NM_001323042	-	Hypo	genebody			chr1	247990666	247990857	OR2L1P	26247	NR_002145	+	Hyper	genebody
	chr1	113722782	113722876	PHTF1	10745	NM_001323047	-	Hypo	genebody			chr1	247990666	247990857	OR2L13	284521	NM_001304535	+	Hyper	genebody
	chr1	113722782	113722876	PHTF1	10745	NM_001323048	-	Hypo	genebody			chr1	247990666	247990857	OR2L13	284521	NM_175911	+	Hyper	genebody
	chr1	113722782	113722876	PHTF1	10745	NM_001323049	-	Hypo	genebody			chr10	1418410	1418573	ADARB2	105	NM_018702	-	Hyper	genebody
	chr1	113722782	113722876	PHTF1	10745	NM_001323050	-	Hypo	genebody			chr10	1710051	1710109	ADARB2	105	NM_018702	-	Hyper	genebody
	chr1	113722782	113722876	PHTF1	10745	NR_136568	-	Hypo	genebody			chr10	3066437	3066741	LOC101927824	101927824	NR_160682	-	Hyper	genebody
	chr1	113722782	113722876	PHTF1	10745	NM_001323051	-	Hypo	genebody			chr10	3066437	3066741	LOC101927824	101927824	NR_160681	-	Hyper	genebody
	chr1	113722782	113722876	PHTF1	10745	NM_001323052	-	Hypo	genebody			chr10	7828835	7828984	TAF3	83860	NM_031923	+	Hyper	genebody
	chr1	113722782	113722876	PHTF1	10745	NM_001323053	-	Hypo	genebody			chr10	13229327	13229629	UCMA	221044	NM_001303118	-	Hyper	genebody
	chr1	116910692	116910803	PTGFRN	5738	NM_020440	+	Hypo	genebody			chr10	13229327	13229629	UCMA	221044	NM_001303119	-	Hyper	genebody
	chr1	121009260	121009322	LOC101929798	101929798	NR_135813	-	Hypo	genebody			chr10	13229327	13229629	UCMA	221044	NM_145314	-	Hyper	genebody
	chr1	121117037	121117250	HIST2H2BA	NA	NR_160944	-	Hypo	genebody			chr10	14287003	14287227	FRMD4A	55691	NM_018027	-	Hyper	genebody
	chr1	121117037	121117250	HIST2H3DP1	NA	NR_160941	-	Hypo	genebody			chr10	14287003	14287227	FRMD4A	55691	NR_134578	-	Hyper	genebody
	chr1	121117037	121117250	HIST2H2BA	NA	NR_027337	-	Hypo	genebody			chr10	15610641	15610890	ITGA8	8516	NM_001291494	-	Hyper	genebody
	chr1	121117037	121117250	HIST2H2BA	NA	NR_160942	-	Hypo	genebody			chr10	15610641	15610890	ITGA8	8516	NM_003638	-	Hyper	genebody
	chr1	121117037	121117250	HIST2H3DP1	NA	NR_160940	-	Hypo	genebody			chr10	21837838	21837902	DNAJC1	64215	NM_022365	-	Hyper	genebody
	chr1	121396164	121396245	SRGAP2-AS1	100873165	NR_104189	-	Hypo	genebody			chr10	24952497	24952584	PRTFDC1	56952	NM_001282786	-	Hyper	genebody
	chr1	144813885	144813937	SRGAP2-AS1	100873165	NR_104189	+	Hypo	genebody			chr10	24952497	24952584	PRTFDC1	56952	NM_020200	-	Hyper	genebody
	chr1	150678190	150678253	GOLPH3L	55204	NM_018178	-	Hypo	genebody			chr10	25053251	25053657	ENKUR	219670	NM_001270383	-	Hyper	genebody
	chr1	154142913	154143044	NUP210L	91181	NM_001159484	-	Hypo	genebody			chr10	25291978	25292450	GPR158	57512	NM_020752	+	Hyper	genebody
	chr1	154142913	154143044	NUP210L	91181	NM_207308	-	Hypo	genebody			chr10	35524496	35524578	CCNY	219771	NM_181698	+	Hyper	genebody
	chr1	154328514	154328640	ATP8B2	57198	NM_001370596	+	Hypo	genebody			chr10	35524496	35524578	CCNY	219771	NM_001282854	+	Hyper	genebody
	chr1	154328514	154328640	ATP8B2	57198	NM_001370597	+	Hypo	genebody			chr10	35524496	35524578	CCNY	219771	NM_145012	+	Hyper	genebody
	chr1	154328514	154328640	ATP8B2	57198	NM_001005855	+	Hypo	genebody			chr10	35524496	35524578	CCNY	219771	NM_001282852	+	Hyper	genebody
	chr1	154328514	154328640	ATP8B2	57198	NM_020452	+	Hypo	genebody			chr10	35524496	35524578	CCNY	219771	NM_001282853	+	Hyper	genebody
	chr1	155139968	155140062	DPM3	54344	NM_018973	-	Hypo	genebody			chr10	44384569	44384642	CXCL12	6387	NM_000609	-	Hyper	genebody
	chr1	155139968	155140062	DPM3	54344	NM_153741	-	Hypo	genebody			chr10	44384569	44384642	CXCL12	6387	NM_001277990	-	Hyper	genebody
	chr1	156081746	156081896	MEX3A	92312	NM_001093725	-	Hypo	genebody			chr10	44384569	44384642	CXCL12	6387	NM_001033886	-	Hyper	genebody
	chr1	156213935	156213997	PMF1	11243	NM_001199653	+	Hypo	genebody			chr10	44384569	44384642	CXCL12	6387	NM_001178134	-	Hyper	genebody
	chr1	156213935	156213997	PMF1	11243	NM_001199654	+	Hypo	genebody			chr10	44384569	44384642	CXCL12	6387	NM_199168	-	Hyper	genebody
	chr1	156213935	156213997	PMF1	11243	NM_007221	+	Hypo	genebody			chr10	49327027	49327181	C10orf71	118461	NM_001135196	+	Hyper	genebody
	chr1	156213935	156213997	PMF1-BGLAP	100527963	NM_001199661	+	Hypo	genebody			chr10	52313447	52313579	PRKG1-AS1	100506939	NR_038277	-	Hyper	genebody
	chr1	156213935	156213997	PMF1-BGLAP	100527963	NM_001199662	+	Hypo	genebody			chr10	54774772	54775615	PCDH15	65217	NM_001142771	-	Hyper	genebody
	chr1	156213935	156213997	PMF1-BGLAP	100527963	NM_001199663	+	Hypo	genebody			chr10	54774772	54775615	PCDH15	65217	NM_001142772	-	Hyper	genebody
	chr1	156213935	156213997	PMF1-BGLAP	100527963	NM_001199664	+	Hypo	genebody			chr10	54774772	54775615	PCDH15	65217	NM_001354420	-	Hyper	genebody
	chr1	156769684	156769756	PRCC	5546	NM_005973	+	Hypo	genebody			chr10	54774772	54775615	PCDH15	65217	NM_001354429	-	Hyper	genebody
	chr1	176991326	176991569	ASTN1	460	NM_001286164	-	Hypo	genebody			chr10	54774772	54775615	PCDH15	65217	NM_001142769	-	Hyper	genebody
	chr1	176991326	176991569	ASTN1	460	NM_001364856	-	Hypo	genebody			chr10	54774772	54775615	PCDH15	65217	NM_001142770	-	Hyper	genebody
	chr1	176991326	176991569	ASTN1	460	NM_004319	-	Hypo	genebody			chr10	54774772	54775615	PCDH15	65217	NM_001354411	-	Hyper	genebody
	chr1	176991326	176991569	ASTN1	460	NM_207108	-	Hypo	genebody			chr10	54774772	54775615	PCDH15	65217	NM_001142763	-	Hyper	genebody
	chr1	177129621	177129795	ASTN1	460	NM_001286164	-	Hypo	genebody			chr10	54774772	54775615	PCDH15	65217	NM_001142764	-	Hyper	genebody
	chr1	177129621	177129795	ASTN1	460	NM_001364856	-	Hypo	genebody			chr10	54774772	54775615	PCDH15	65217	NM_001142765	-	Hyper	genebody
	chr1	177129621	177129795	ASTN1	460	NM_004319	-	Hypo	genebody			chr10	54774772	54775615	PCDH15	65217	NM_001142766	-	Hyper	genebody
	chr1	177129621	177129795	ASTN1	460	NM_207108	-	Hypo	genebody			chr10	54774772	54775615	PCDH15	65217	NM_001142768	-	Hyper	genebody
	chr1	177259069	177259375	BRINP2	57795	NM_021165	+	Hypo	genebody			chr10	54774772	54775615	PCDH15	65217	NM_001142773	-	Hyper	genebody
	chr1	182228946	182229481	LINC01344	400799	NR_104175	-	Hypo	genebody			chr10	54774772	54775615	PCDH15	65217	NM_033056	-	Hyper	genebody
	chr1	182790455	182790768	NPL	80896	NM_001200050	+	Hypo	genebody			chr10	54774772	54775615	PCDH15	65217	NM_001142767	-	Hyper	genebody
	chr1	182790455	182790768	NPL	80896	NM_001200052	+	Hypo	genebody			chr10	54774772	54775615	PCDH15	65217	NM_001354404	-	Hyper	genebody
	chr1	182790455	182790768	NPL	80896	NM_030769	+	Hypo	genebody			chr10	54774772	54775615	PCDH15	65217	NM_001354430	-	Hyper	genebody
	chr1	182790455	182790768	NPL	80896	NM_001200051	+	Hypo	genebody			chr10	55509573	55509793	PCDH15	65217	NM_001354404	-	Hyper	genebody
	chr1	182790455	182790768	NPL	80896	NM_001200056	+	Hypo	genebody			chr10	67139170	67139293	CTNNA3	29119	NM_001127384	-	Hyper	genebody
	chr1	193103579	193103638	GLRX2	51022	NM_197962	-	Hypo	genebody			chr10	67139170	67139293	CTNNA3	29119	NM_013266	-	Hyper	genebody
	chr1	193103579	193103638	GLRX2	51022	NM_001243399	-	Hypo	genebody			chr10	67902230	67902284	SIRT1	23411	NM_012238	+	Hyper	genebody
	chr1	193103579	193103638	GLRX2	51022	NM_016066	-	Hypo	genebody			chr10	67902230	67902284	SIRT1	23411	NM_001142498	+	Hyper	genebody
	chr1	198210782	198210853	NEK7	140609	NM_133494	+	Hypo	genebody			chr10	67902230	67902284	SIRT1	23411	NM_001314049	+	Hyper	genebody
	chr1	203650584	203650669	ATP2B4	493	NM_001001396	+	Hypo	genebody			chr10	71566882	71566959	CDH23	64072	NM_052836	+	Hyper	genebody
	chr1	203650584	203650669	ATP2B4	493	NM_001365783	+	Hypo	genebody			chr10	71566882	71566959	CDH23	64072	NM_001171931	+	Hyper	genebody
	chr1	203650584	203650669	ATP2B4	493	NM_001684	+	Hypo	genebody			chr10	71566882	71566959	CDH23	64072	NM_001171930	+	Hyper	genebody
	chr1	203650584	203650669	ATP2B4	493	NM_001365784	+	Hypo	genebody			chr10	71566882	71566959	CDH23	64072	NM_022124	+	Hyper	genebody
	chr1	211416412	211416520	LINC00467	84791	NR_026761	+	Hypo	genebody			chr10	71566882	71566959	CDH23	64072	NM_001171932	+	Hyper	genebody
	chr1	211416864	211416950	LINC00467	84791	NR_026761	+	Hypo	genebody			chr10	75946795	75947319	LRMDA	83938	NR_131178	+	Hyper	genebody
	chr1	217090125	217090279	ESRRG	2104	NM_001350122	-	Hypo	genebody			chr10	75946795	75947319	LRMDA	83938	NM_032024	+	Hyper	genebody
	chr1	217090125	217090279	ESRRG	2104	NM_001134285	-	Hypo	genebody			chr10	75946795	75947319	LRMDA	83938	NM_001305581	+	Hyper	genebody
	chr1	217090125	217090279	ESRRG	2104	NM_001243510	-	Hypo	genebody			chr10	76014805	76015607	LRMDA	83938	NR_131178	+	Hyper	genebody
	chr1	217090125	217090279	ESRRG	2104	NM_001243511	-	Hypo	genebody			chr10	76014805	76015607	LRMDA	83938	NM_032024	+	Hyper	genebody
	chr1	217090125	217090279	ESRRG	2104	NM_001350124	-	Hypo	genebody			chr10	76014805	76015607	LRMDA	83938	NM_001305581	+	Hyper	genebody
	chr1	217135464	217135639	ESRRG	2104	NM_001134285	-	Hypo	genebody			chr10	76547790	76548080	LRMDA	83938	NR_131178	+	Hyper	genebody
	chr1	217135464	217135639	ESRRG	2104	NM_001243510	-	Hypo	genebody			chr10	76547790	76548080	LRMDA	83938	NM_032024	+	Hyper	genebody
	chr1	217135464	217135639	ESRRG	2104	NM_001243511	-	Hypo	genebody			chr10	76547790	76548080	LRMDA	83938	NM_001305581	+	Hyper	genebody
	chr1	217135464	217135639	ESRRG	2104	NM_001350124	-	Hypo	genebody			chr10	76895171	76895341	KCNMA1	3778	NM_001322838	-	Hyper	genebody
	chr1	219545815	219545884	LYPLAL1-AS1	102723886	NR_135822	-	Hypo	genebody			chr10	76895171	76895341	KCNMA1-AS1	101929328	NR_120655	+	Hyper	genebody
	chr1	220817562	220817829	2021-03-01	NA	NM_022746	+	Hypo	genebody			chr10	76895171	76895341	KCNMA1	3778	NM_001014797	-	Hyper	genebody
	chr1	237645898	237646067	RYR2	6262	NM_001035	+	Hypo	genebody			chr10	76895171	76895341	KCNMA1	3778	NM_001271518	-	Hyper	genebody
	chr1	237905114	237905536	LOC100130331	100130331	NR_027247	+	Hypo	genebody			chr10	76895171	76895341	KCNMA1	3778	NM_001322829	-	Hyper	genebody
	chr1	240221679	240222110	FMN2	56776	NM_001305424	+	Hypo	genebody			chr10	76895171	76895341	KCNMA1	3778	NM_001322830	-	Hyper	genebody
	chr1	240221679	240222110	FMN2	56776	NM_001348094	+	Hypo	genebody			chr10	76895171	76895341	KCNMA1	3778	NM_001322832	-	Hyper	genebody
	chr1	240221679	240222110	FMN2	56776	NM_020066	+	Hypo	genebody			chr10	76895171	76895341	KCNMA1	3778	NM_001322835	-	Hyper	genebody
	chr1	241334298	241334723	RGS7	6000	NM_001350116	-	Hypo	genebody			chr10	76895171	76895341	KCNMA1	3778	NM_001161352	-	Hyper	genebody
	chr1	241334298	241334723	RGS7	6000	NM_001364886	-	Hypo	genebody			chr10	76895171	76895341	KCNMA1	3778	NM_001161353	-	Hyper	genebody
	chr1	241334298	241334723	RGS7	6000	NM_001282773	-	Hypo	genebody			chr10	76895171	76895341	KCNMA1	3778	NM_001271519	-	Hyper	genebody
	chr1	241334298	241334723	RGS7	6000	NM_001282775	-	Hypo	genebody			chr10	76895171	76895341	KCNMA1	3778	NM_001322836	-	Hyper	genebody
	chr1	241334298	241334723	RGS7	6000	NM_001282778	-	Hypo	genebody			chr10	76895171	76895341	KCNMA1	3778	NM_001322837	-	Hyper	genebody
	chr1	241334298	241334723	RGS7	6000	NM_001350113	-	Hypo	genebody			chr10	76895171	76895341	KCNMA1	3778	NM_002247	-	Hyper	genebody
	chr1	241334298	241334723	RGS7	6000	NM_001350114	-	Hypo	genebody			chr10	82351139	82351194	NRG3	10718	NM_001370083	+	Hyper	genebody
	chr1	241334298	241334723	RGS7	6000	NM_001350115	-	Hypo	genebody			chr10	82351139	82351194	NRG3	10718	NM_001010848	+	Hyper	genebody
	chr1	241334298	241334723	RGS7	6000	NM_002924	-	Hypo	genebody			chr10	82351139	82351194	NRG3	10718	NM_001370081	+	Hyper	genebody
	chr10	1286013	1286091	ADARB2	105	NM_018702	-	Hypo	genebody			chr10	82351139	82351194	NRG3	10718	NM_001370082	+	Hyper	genebody
	chr10	1637738	1637821	ADARB2	105	NM_018702	-	Hypo	genebody			chr10	82351139	82351194	NRG3	10718	NM_001370084	+	Hyper	genebody
	chr10	6201649	6201861	PFKFB3	5209	NM_001145443	+	Hypo	genebody			chr10	82351139	82351194	NRG3	10718	NR_163251	+	Hyper	genebody
	chr10	6201649	6201861	PFKFB3	5209	NM_001323016	+	Hypo	genebody			chr10	82351139	82351194	NRG3	10718	NM_001165972	+	Hyper	genebody
	chr10	6201649	6201861	PFKFB3	5209	NR_136554	+	Hypo	genebody			chr10	82351139	82351194	NRG3	10718	NR_163252	+	Hyper	genebody
	chr10	6201649	6201861	PFKFB3	5209	NM_001282630	+	Hypo	genebody			chr10	82351139	82351194	NRG3	10718	NR_163253	+	Hyper	genebody
	chr10	7329604	7329701	SFMBT2	57713	NM_001018039	-	Hypo	genebody			chr10	82351139	82351194	NRG3	10718	NM_001165973	+	Hyper	genebody
	chr10	7329604	7329701	SFMBT2	57713	NM_001029880	-	Hypo	genebody			chr10	82595646	82595821	NRG3	10718	NM_001010848	+	Hyper	genebody
	chr10	11742693	11742755	ECHDC3	79746	NM_024693	+	Hypo	genebody			chr10	82595646	82595821	NRG3	10718	NM_001370081	+	Hyper	genebody
	chr10	17011446	17011606	CUBN	8029	NM_001081	-	Hypo	genebody			chr10	82595646	82595821	NRG3	10718	NM_001370082	+	Hyper	genebody
	chr10	30696036	30696181	SVIL2P	645954	NR_036438	+	Hypo	genebody			chr10	82595646	82595821	NRG3	10718	NM_001370084	+	Hyper	genebody
	chr10	35018655	35018758	CUL2	8453	NM_001198778	-	Hypo	genebody			chr10	82595646	82595821	NRG3	10718	NR_163251	+	Hyper	genebody
	chr10	35018655	35018758	CUL2	8453	NM_001324376	-	Hypo	genebody			chr10	82595646	82595821	NRG3	10718	NM_001165972	+	Hyper	genebody
	chr10	35018655	35018758	CUL2	8453	NM_001198779	-	Hypo	genebody			chr10	82595646	82595821	NRG3	10718	NR_163252	+	Hyper	genebody
	chr10	35018655	35018758	CUL2	8453	NM_001324375	-	Hypo	genebody			chr10	82595646	82595821	NRG3	10718	NR_163253	+	Hyper	genebody
	chr10	35018655	35018758	CUL2	8453	NM_003591	-	Hypo	genebody			chr10	82595646	82595821	NRG3	10718	NM_001165973	+	Hyper	genebody
	chr10	35018655	35018758	CUL2	8453	NM_001198777	-	Hypo	genebody			chr10	82638240	82638832	NRG3	10718	NM_001010848	+	Hyper	genebody
	chr10	43077023	43077080	RET	5979	NM_020630	+	Hypo	genebody			chr10	82638240	82638832	NRG3	10718	NM_001370081	+	Hyper	genebody
	chr10	52313447	52313579	PRKG1-AS1	100506939	NR_038277	-	Hypo	genebody			chr10	82638240	82638832	NRG3	10718	NM_001370082	+	Hyper	genebody
	chr10	68331298	68331358	PBLD	64081	NM_022129	-	Hypo	genebody			chr10	82638240	82638832	NRG3	10718	NM_001370084	+	Hyper	genebody
	chr10	68331298	68331358	PBLD	64081	NM_001033083	-	Hypo	genebody			chr10	82638240	82638832	NRG3	10718	NR_163251	+	Hyper	genebody
	chr10	68616995	68617087	TET1	80312	NM_030625	+	Hypo	genebody			chr10	82638240	82638832	NRG3	10718	NM_001165972	+	Hyper	genebody
	chr10	72191142	72191316	ASCC1	51008	NM_001369088	-	Hypo	genebody			chr10	82638240	82638832	NRG3	10718	NR_163252	+	Hyper	genebody
	chr10	72191142	72191316	ASCC1	51008	NM_001369089	-	Hypo	genebody			chr10	82638240	82638832	NRG3	10718	NR_163253	+	Hyper	genebody
	chr10	72191142	72191316	ASCC1	51008	NM_001369091	-	Hypo	genebody			chr10	82638240	82638832	NRG3	10718	NM_001165973	+	Hyper	genebody
	chr10	72191142	72191316	ASCC1	51008	NM_001369092	-	Hypo	genebody			chr10	82656749	82657182	NRG3	10718	NM_001010848	+	Hyper	genebody
	chr10	72191142	72191316	ASCC1	51008	NM_001369093	-	Hypo	genebody			chr10	82656749	82657182	NRG3	10718	NM_001370081	+	Hyper	genebody
	chr10	72191142	72191316	ASCC1	51008	NM_001369094	-	Hypo	genebody			chr10	82656749	82657182	NRG3	10718	NM_001370082	+	Hyper	genebody
	chr10	72191142	72191316	ASCC1	51008	NM_001369097	-	Hypo	genebody			chr10	82656749	82657182	NRG3	10718	NM_001370084	+	Hyper	genebody
	chr10	72191142	72191316	ASCC1	51008	NM_001369098	-	Hypo	genebody			chr10	82656749	82657182	NRG3	10718	NR_163251	+	Hyper	genebody
	chr10	72191142	72191316	ASCC1	51008	NM_001369101	-	Hypo	genebody			chr10	82656749	82657182	NRG3	10718	NM_001165972	+	Hyper	genebody
	chr10	72191142	72191316	ASCC1	51008	NM_001369104	-	Hypo	genebody			chr10	82656749	82657182	NRG3	10718	NR_163252	+	Hyper	genebody
	chr10	72191142	72191316	ASCC1	51008	NM_001369106	-	Hypo	genebody			chr10	82656749	82657182	NRG3	10718	NR_163253	+	Hyper	genebody
	chr10	72191142	72191316	ASCC1	51008	NM_001369107	-	Hypo	genebody			chr10	82656749	82657182	NRG3	10718	NM_001165973	+	Hyper	genebody
	chr10	72191142	72191316	ASCC1	51008	NM_001369109	-	Hypo	genebody			chr10	82686581	82686679	NRG3	10718	NM_001010848	+	Hyper	genebody
	chr10	72191142	72191316	ASCC1	51008	NM_001369111	-	Hypo	genebody			chr10	82686581	82686679	NRG3	10718	NM_001370081	+	Hyper	genebody
	chr10	72191142	72191316	ASCC1	51008	NM_001198798	-	Hypo	genebody			chr10	82686581	82686679	NRG3	10718	NM_001370082	+	Hyper	genebody
	chr10	72191142	72191316	ASCC1	51008	NM_001198799	-	Hypo	genebody			chr10	82686581	82686679	NRG3	10718	NM_001370084	+	Hyper	genebody
	chr10	72191142	72191316	ASCC1	51008	NM_001198800	-	Hypo	genebody			chr10	82686581	82686679	NRG3	10718	NR_163251	+	Hyper	genebody
	chr10	72191142	72191316	ASCC1	51008	NM_001369087	-	Hypo	genebody			chr10	82686581	82686679	NRG3	10718	NM_001165972	+	Hyper	genebody
	chr10	72191142	72191316	ASCC1	51008	NM_001369090	-	Hypo	genebody			chr10	82686581	82686679	NRG3	10718	NR_163252	+	Hyper	genebody
	chr10	72191142	72191316	ASCC1	51008	NM_001369095	-	Hypo	genebody			chr10	82686581	82686679	NRG3	10718	NR_163253	+	Hyper	genebody
	chr10	72191142	72191316	ASCC1	51008	NM_001369096	-	Hypo	genebody			chr10	82686581	82686679	NRG3	10718	NM_001165973	+	Hyper	genebody
	chr10	72191142	72191316	ASCC1	51008	NM_001369100	-	Hypo	genebody			chr10	82813681	82813998	NRG3	10718	NM_001010848	+	Hyper	genebody
	chr10	72191142	72191316	ASCC1	51008	NM_001369102	-	Hypo	genebody			chr10	82813681	82813998	NRG3	10718	NM_001370081	+	Hyper	genebody
	chr10	72191142	72191316	ASCC1	51008	NM_001369103	-	Hypo	genebody			chr10	82813681	82813998	NRG3	10718	NM_001370082	+	Hyper	genebody
	chr10	72191142	72191316	ASCC1	51008	NM_001369105	-	Hypo	genebody			chr10	82813681	82813998	NRG3	10718	NM_001370084	+	Hyper	genebody
	chr10	72191142	72191316	ASCC1	51008	NM_001369108	-	Hypo	genebody			chr10	82813681	82813998	NRG3	10718	NR_163251	+	Hyper	genebody
	chr10	72191142	72191316	ASCC1	51008	NM_001369110	-	Hypo	genebody			chr10	82813681	82813998	NRG3	10718	NM_001165972	+	Hyper	genebody
	chr10	72191142	72191316	ASCC1	51008	NM_001369112	-	Hypo	genebody			chr10	82813681	82813998	NRG3	10718	NR_163252	+	Hyper	genebody
	chr10	72191142	72191316	ASCC1	51008	NM_001369085	-	Hypo	genebody			chr10	82813681	82813998	NRG3	10718	NR_163253	+	Hyper	genebody
	chr10	72191142	72191316	ASCC1	51008	NM_001369086	-	Hypo	genebody			chr10	82813681	82813998	NRG3	10718	NM_001165973	+	Hyper	genebody
	chr10	72191142	72191316	ASCC1	51008	NM_001369099	-	Hypo	genebody			chr10	82834192	82834496	NRG3	10718	NM_001010848	+	Hyper	genebody
	chr10	72191142	72191316	ASCC1	51008	NR_045564	-	Hypo	genebody			chr10	82834192	82834496	NRG3	10718	NM_001370081	+	Hyper	genebody
	chr10	75364854	75365187	ZNF503	84858	NR_120651	-	Hypo	genebody			chr10	82834192	82834496	NRG3	10718	NM_001370082	+	Hyper	genebody
	chr10	75431675	75431779	LRMDA	83938	NM_001305581	+	Hypo	genebody			chr10	82834192	82834496	NRG3	10718	NM_001370084	+	Hyper	genebody
	chr10	76130908	76131061	LRMDA	83938	NR_131178	+	Hypo	genebody			chr10	82834192	82834496	NRG3	10718	NR_163251	+	Hyper	genebody
	chr10	76130908	76131061	LRMDA	83938	NM_032024	+	Hypo	genebody			chr10	82834192	82834496	NRG3	10718	NM_001165972	+	Hyper	genebody
	chr10	76130908	76131061	LRMDA	83938	NM_001305581	+	Hypo	genebody			chr10	82834192	82834496	NRG3	10718	NR_163252	+	Hyper	genebody
	chr10	79268702	79268984	ZMIZ1	57178	NM_020338	+	Hypo	genebody			chr10	82834192	82834496	NRG3	10718	NR_163253	+	Hyper	genebody
	chr10	82114361	82114555	NRG3	10718	NM_001370083	+	Hypo	genebody			chr10	82834192	82834496	NRG3	10718	NM_001165973	+	Hyper	genebody
	chr10	82114361	82114555	NRG3	10718	NM_001010848	+	Hypo	genebody			chr10	82912990	82913082	NRG3	10718	NM_001010848	+	Hyper	genebody
	chr10	82114361	82114555	NRG3	10718	NM_001370081	+	Hypo	genebody			chr10	82912990	82913082	NRG3	10718	NM_001370081	+	Hyper	genebody
	chr10	82114361	82114555	NRG3	10718	NM_001370082	+	Hypo	genebody			chr10	82912990	82913082	NRG3	10718	NM_001370082	+	Hyper	genebody
	chr10	82114361	82114555	NRG3	10718	NM_001370084	+	Hypo	genebody			chr10	82912990	82913082	NRG3	10718	NM_001370084	+	Hyper	genebody
	chr10	82114361	82114555	NRG3	10718	NR_163251	+	Hypo	genebody			chr10	82912990	82913082	NRG3	10718	NR_163251	+	Hyper	genebody
	chr10	82114361	82114555	NRG3	10718	NM_001165972	+	Hypo	genebody			chr10	82912990	82913082	NRG3	10718	NM_001165972	+	Hyper	genebody
	chr10	82114361	82114555	NRG3	10718	NR_163252	+	Hypo	genebody			chr10	82912990	82913082	NRG3	10718	NR_163252	+	Hyper	genebody
	chr10	82114361	82114555	NRG3	10718	NR_163253	+	Hypo	genebody			chr10	82912990	82913082	NRG3	10718	NR_163253	+	Hyper	genebody
	chr10	82114361	82114555	NRG3	10718	NM_001165973	+	Hypo	genebody			chr10	82912990	82913082	NRG3	10718	NM_001165973	+	Hyper	genebody
	chr10	82545659	82545880	NRG3	10718	NM_001010848	+	Hypo	genebody			chr10	85795164	85795689	GRID1	2894	NM_017551	-	Hyper	genebody
	chr10	82545659	82545880	NRG3	10718	NM_001370081	+	Hypo	genebody			chr10	86243837	86243917	GRID1	2894	NM_017551	-	Hyper	genebody
	chr10	82545659	82545880	NRG3	10718	NM_001370082	+	Hypo	genebody			chr10	94731295	94731548	CYP2C18	1562	NM_000772	+	Hyper	genebody
	chr10	82545659	82545880	NRG3	10718	NM_001370084	+	Hypo	genebody			chr10	94731295	94731548	CYP2C18	1562	NM_001128925	+	Hyper	genebody
	chr10	82545659	82545880	NRG3	10718	NR_163251	+	Hypo	genebody			chr10	98463084	98463329	HPSE2	60495	NM_001166244	-	Hyper	genebody
	chr10	82545659	82545880	NRG3	10718	NM_001165972	+	Hypo	genebody			chr10	98463084	98463329	HPSE2	60495	NM_001166245	-	Hyper	genebody
	chr10	82545659	82545880	NRG3	10718	NR_163252	+	Hypo	genebody			chr10	98463084	98463329	HPSE2	60495	NM_001166246	-	Hyper	genebody
	chr10	82545659	82545880	NRG3	10718	NR_163253	+	Hypo	genebody			chr10	98463084	98463329	HPSE2	60495	NM_021828	-	Hyper	genebody
	chr10	82545659	82545880	NRG3	10718	NM_001165973	+	Hypo	genebody			chr10	98723799	98724537	HPSE2	60495	NM_001166244	-	Hyper	genebody
	chr10	82730304	82730539	NRG3	10718	NM_001010848	+	Hypo	genebody			chr10	98723799	98724537	HPSE2	60495	NM_001166245	-	Hyper	genebody
	chr10	82730304	82730539	NRG3	10718	NM_001370081	+	Hypo	genebody			chr10	98723799	98724537	HPSE2	60495	NM_001166246	-	Hyper	genebody
	chr10	82730304	82730539	NRG3	10718	NM_001370082	+	Hypo	genebody			chr10	98723799	98724537	HPSE2	60495	NM_021828	-	Hyper	genebody
	chr10	82730304	82730539	NRG3	10718	NM_001370084	+	Hypo	genebody			chr10	98755613	98755888	HPSE2	60495	NM_001166244	-	Hyper	genebody
	chr10	82730304	82730539	NRG3	10718	NR_163251	+	Hypo	genebody			chr10	98755613	98755888	HPSE2	60495	NM_001166245	-	Hyper	genebody
	chr10	82730304	82730539	NRG3	10718	NM_001165972	+	Hypo	genebody			chr10	98755613	98755888	HPSE2	60495	NM_001166246	-	Hyper	genebody
	chr10	82730304	82730539	NRG3	10718	NR_163252	+	Hypo	genebody			chr10	98755613	98755888	HPSE2	60495	NM_021828	-	Hyper	genebody
	chr10	82730304	82730539	NRG3	10718	NR_163253	+	Hypo	genebody			chr10	100266808	100267020	CWF19L1	55280	NM_001303404	-	Hyper	genebody
	chr10	82730304	82730539	NRG3	10718	NM_001165973	+	Hypo	genebody			chr10	100266808	100267020	CWF19L1	55280	NM_001303405	-	Hyper	genebody
	chr10	82783653	82783894	NRG3	10718	NM_001010848	+	Hypo	genebody			chr10	100266808	100267020	CWF19L1	55280	NM_001303406	-	Hyper	genebody
	chr10	82783653	82783894	NRG3	10718	NM_001370081	+	Hypo	genebody			chr10	100266808	100267020	CWF19L1	55280	NM_001303407	-	Hyper	genebody
	chr10	82783653	82783894	NRG3	10718	NM_001370082	+	Hypo	genebody			chr10	100266808	100267020	CWF19L1	55280	NM_018294	-	Hyper	genebody
	chr10	82783653	82783894	NRG3	10718	NM_001370084	+	Hypo	genebody			chr10	101509499	101509621	BTRC	8945	NM_001256856	+	Hyper	genebody
	chr10	82783653	82783894	NRG3	10718	NR_163251	+	Hypo	genebody			chr10	101509499	101509621	BTRC	8945	NM_003939	+	Hyper	genebody
	chr10	82783653	82783894	NRG3	10718	NM_001165972	+	Hypo	genebody			chr10	101509499	101509621	BTRC	8945	NM_033637	+	Hyper	genebody
	chr10	82783653	82783894	NRG3	10718	NR_163252	+	Hypo	genebody			chr10	102053448	102053728	ARMH3	79591	NM_024541	-	Hyper	genebody
	chr10	82783653	82783894	NRG3	10718	NR_163253	+	Hypo	genebody			chr10	102628015	102628278	SUFU	51684	NM_016169	+	Hyper	genebody
	chr10	82783653	82783894	NRG3	10718	NM_001165973	+	Hypo	genebody			chr10	103693349	103693416	SH3PXD2A	9644	NM_014631	-	Hyper	genebody
	chr10	82799481	82799664	NRG3	10718	NM_001010848	+	Hypo	genebody			chr10	103739543	103739657	SH3PXD2A	9644	NM_014631	-	Hyper	genebody
	chr10	82799481	82799664	NRG3	10718	NM_001370081	+	Hypo	genebody			chr10	106176524	106176654	LINC02624	105378470	NR_134330	+	Hyper	genebody
	chr10	82799481	82799664	NRG3	10718	NM_001370082	+	Hypo	genebody			chr10	106808317	106809024	SORCS1	114815	NM_001013031	-	Hyper	genebody
	chr10	82799481	82799664	NRG3	10718	NM_001370084	+	Hypo	genebody			chr10	106808317	106809024	SORCS1	114815	NM_001206570	-	Hyper	genebody
	chr10	82799481	82799664	NRG3	10718	NR_163251	+	Hypo	genebody			chr10	106808317	106809024	SORCS1	114815	NM_001206572	-	Hyper	genebody
	chr10	82799481	82799664	NRG3	10718	NM_001165972	+	Hypo	genebody			chr10	106808317	106809024	SORCS1	114815	NM_052918	-	Hyper	genebody
	chr10	82799481	82799664	NRG3	10718	NR_163252	+	Hypo	genebody			chr10	106808317	106809024	SORCS1	114815	NM_001206569	-	Hyper	genebody
	chr10	82799481	82799664	NRG3	10718	NR_163253	+	Hypo	genebody			chr10	106808317	106809024	SORCS1	114815	NM_001206571	-	Hyper	genebody
	chr10	82799481	82799664	NRG3	10718	NM_001165973	+	Hypo	genebody			chr10	112699890	112700072	VTI1A	143187	NM_001318203	+	Hyper	genebody
	chr10	82870088	82870159	NRG3	10718	NM_001010848	+	Hypo	genebody			chr10	112699890	112700072	VTI1A	143187	NM_001318205	+	Hyper	genebody
	chr10	82870088	82870159	NRG3	10718	NM_001370081	+	Hypo	genebody			chr10	112699890	112700072	VTI1A	143187	NM_145206	+	Hyper	genebody
	chr10	82870088	82870159	NRG3	10718	NM_001370082	+	Hypo	genebody			chr10	112699890	112700072	VTI1A	143187	NM_001365710	+	Hyper	genebody
	chr10	82870088	82870159	NRG3	10718	NM_001370084	+	Hypo	genebody			chr10	112699890	112700072	VTI1A	143187	NM_001365714	+	Hyper	genebody
	chr10	82870088	82870159	NRG3	10718	NR_163251	+	Hypo	genebody			chr10	112699890	112700072	VTI1A	143187	NM_001365712	+	Hyper	genebody
	chr10	82870088	82870159	NRG3	10718	NM_001165972	+	Hypo	genebody			chr10	112699890	112700072	VTI1A	143187	NM_001365711	+	Hyper	genebody
	chr10	82870088	82870159	NRG3	10718	NR_163252	+	Hypo	genebody			chr10	112699890	112700072	VTI1A	143187	NM_001365713	+	Hyper	genebody
	chr10	82870088	82870159	NRG3	10718	NR_163253	+	Hypo	genebody			chr10	114386300	114386640	AFAP1L2	84632	NM_001001936	-	Hyper	genebody
	chr10	82870088	82870159	NRG3	10718	NM_001165973	+	Hypo	genebody			chr10	114386300	114386640	AFAP1L2	84632	NM_001287824	-	Hyper	genebody
	chr10	82967617	82968283	NRG3	10718	NM_001010848	+	Hypo	genebody			chr10	114386300	114386640	AFAP1L2	84632	NM_001351064	-	Hyper	genebody
	chr10	82967617	82968283	NRG3	10718	NM_001370081	+	Hypo	genebody			chr10	114386300	114386640	AFAP1L2	84632	NM_001351065	-	Hyper	genebody
	chr10	82967617	82968283	NRG3	10718	NM_001370082	+	Hypo	genebody			chr10	114386300	114386640	AFAP1L2	84632	NM_001351066	-	Hyper	genebody
	chr10	82967617	82968283	NRG3	10718	NM_001370084	+	Hypo	genebody			chr10	114386300	114386640	AFAP1L2	84632	NM_001351067	-	Hyper	genebody
	chr10	82967617	82968283	NRG3	10718	NR_163251	+	Hypo	genebody			chr10	114386300	114386640	AFAP1L2	84632	NM_001351068	-	Hyper	genebody
	chr10	82967617	82968283	NRG3	10718	NM_001165972	+	Hypo	genebody			chr10	114386300	114386640	AFAP1L2	84632	NM_001351069	-	Hyper	genebody
	chr10	82967617	82968283	NRG3	10718	NR_163252	+	Hypo	genebody			chr10	114386300	114386640	AFAP1L2	84632	NM_001351070	-	Hyper	genebody
	chr10	82967617	82968283	NRG3	10718	NR_163253	+	Hypo	genebody			chr10	114386300	114386640	AFAP1L2	84632	NM_001351071	-	Hyper	genebody
	chr10	82967617	82968283	NRG3	10718	NM_001165973	+	Hypo	genebody			chr10	114386300	114386640	AFAP1L2	84632	NM_001351072	-	Hyper	genebody
	chr10	86454952	86455038	WAPL	23063	NM_001318328	-	Hypo	genebody			chr10	114386300	114386640	AFAP1L2	84632	NM_001351073	-	Hyper	genebody
	chr10	86454952	86455038	WAPL	23063	NM_015045	-	Hypo	genebody			chr10	114386300	114386640	AFAP1L2	84632	NM_001351074	-	Hyper	genebody
	chr10	93347467	93347545	MYOF	26509	NM_013451	-	Hypo	genebody			chr10	114386300	114386640	AFAP1L2	84632	NM_001351075	-	Hyper	genebody
	chr10	93347467	93347545	MYOF	26509	NM_133337	-	Hypo	genebody			chr10	114386300	114386640	AFAP1L2	84632	NM_001351076	-	Hyper	genebody
	chr10	95759709	95760489	ENTPD1	953	NM_001098175	+	Hypo	genebody			chr10	114386300	114386640	AFAP1L2	84632	NM_001351077	-	Hyper	genebody
	chr10	95759709	95760489	ENTPD1-AS1	728558	NR_038444	-	Hypo	genebody			chr10	114386300	114386640	AFAP1L2	84632	NM_001351078	-	Hyper	genebody
	chr10	95759709	95760489	ENTPD1	953	NM_001164178	+	Hypo	genebody			chr10	114386300	114386640	AFAP1L2	84632	NM_001351079	-	Hyper	genebody
	chr10	95759709	95760489	ENTPD1	953	NM_001164181	+	Hypo	genebody			chr10	114386300	114386640	AFAP1L2	84632	NM_001351080	-	Hyper	genebody
	chr10	95759709	95760489	ENTPD1	953	NM_001312654	+	Hypo	genebody			chr10	114386300	114386640	AFAP1L2	84632	NM_032550	-	Hyper	genebody
	chr10	95759709	95760489	ENTPD1	953	NM_001320916	+	Hypo	genebody			chr10	116087870	116088028	GFRA1	2674	NM_001348099	-	Hyper	genebody
	chr10	95759709	95760489	ENTPD1	953	NM_001164179	+	Hypo	genebody			chr10	116087870	116088028	GFRA1	2674	NM_145793	-	Hyper	genebody
	chr10	95759709	95760489	ENTPD1	953	NM_001164182	+	Hypo	genebody			chr10	116087870	116088028	GFRA1	2674	NM_001348098	-	Hyper	genebody
	chr10	95759709	95760489	ENTPD1	953	NM_001164183	+	Hypo	genebody			chr10	116087870	116088028	GFRA1	2674	NM_001348096	-	Hyper	genebody
	chr10	95759709	95760489	ENTPD1	953	NM_001776	+	Hypo	genebody			chr10	116087870	116088028	GFRA1	2674	NM_005264	-	Hyper	genebody
	chr10	96130481	96130622	ZNF518A	9849	NM_001278524	+	Hypo	genebody			chr10	116087870	116088028	GFRA1	2674	NM_001145453	-	Hyper	genebody
	chr10	96130481	96130622	ZNF518A	9849	NM_001278526	+	Hypo	genebody			chr10	116771258	116771447	HSPA12A	259217	NM_001330164	-	Hyper	genebody
	chr10	96130481	96130622	ZNF518A	9849	NM_014803	+	Hypo	genebody			chr10	117003979	117004048	SHTN1	57698	NM_001127211	-	Hyper	genebody
	chr10	96130481	96130622	ZNF518A	9849	NR_138482	+	Hypo	genebody			chr10	117003979	117004048	SHTN1	57698	NM_018330	-	Hyper	genebody
	chr10	96130481	96130622	ZNF518A	9849	NM_001330732	+	Hypo	genebody			chr10	117003979	117004048	SHTN1	57698	NM_001258298	-	Hyper	genebody
	chr10	96130481	96130622	ZNF518A	9849	NM_001278525	+	Hypo	genebody			chr10	117003979	117004048	SHTN1	57698	NM_001258299	-	Hyper	genebody
	chr10	96130481	96130622	ZNF518A	9849	NM_001330733	+	Hypo	genebody			chr10	117003979	117004048	SHTN1	57698	NM_001258300	-	Hyper	genebody
	chr10	96130481	96130622	ZNF518A	9849	NM_001330735	+	Hypo	genebody			chr10	117499263	117499483	EMX2OS	196047	NR_144378	-	Hyper	genebody
	chr10	96130481	96130622	ZNF518A	9849	NM_001330736	+	Hypo	genebody			chr10	117499263	117499483	EMX2OS	196047	NR_002791	-	Hyper	genebody
	chr10	96130481	96130622	ZNF518A	9849	NM_001330737	+	Hypo	genebody			chr10	119430453	119430661	GRK5	2869	NM_005308	+	Hyper	genebody
	chr10	96130481	96130622	ZNF518A	9849	NM_001330738	+	Hypo	genebody			chr10	119659914	119660139	BAG3	9531	NM_004281	+	Hyper	genebody
	chr10	96513227	96513284	TLL2	7093	NM_012465	-	Hypo	genebody			chr10	119836616	119836992	MCMBP	79892	NM_001256378	-	Hyper	genebody
	chr10	99535363	99535516	NKX2-3	159296	NM_145285	+	Hypo	genebody			chr10	119836616	119836992	MCMBP	79892	NM_024834	-	Hyper	genebody
	chr10	99535581	99535643	NKX2-3	159296	NM_145285	+	Hypo	genebody			chr10	119836616	119836992	MCMBP	79892	NM_001256379	-	Hyper	genebody
	chr10	102055283	102055440	ARMH3	79591	NM_024541	-	Hypo	genebody			chr10	122598829	122599078	DMBT1	1755	NM_004406	+	Hyper	genebody
	chr10	103349565	103349642	PCGF6	84108	NM_001011663	-	Hypo	genebody			chr10	122598829	122599078	DMBT1	1755	NM_007329	+	Hyper	genebody
	chr10	103349565	103349642	PCGF6	84108	NM_032154	-	Hypo	genebody			chr10	122598829	122599078	DMBT1	1755	NM_017579	+	Hyper	genebody
	chr10	103660329	103660430	SH3PXD2A	9644	NM_001365079	-	Hypo	genebody			chr10	122598829	122599078	DMBT1	1755	NM_001320644	+	Hyper	genebody
	chr10	103660329	103660430	SH3PXD2A	9644	NM_014631	-	Hypo	genebody			chr10	128043664	128044007	PTPRE	5791	NM_001316677	+	Hyper	genebody
	chr10	103660848	103660960	SH3PXD2A	9644	NM_001365079	-	Hypo	genebody			chr10	128043664	128044007	PTPRE	5791	NM_001323354	+	Hyper	genebody
	chr10	103660848	103660960	SH3PXD2A	9644	NM_014631	-	Hypo	genebody			chr10	128043664	128044007	PTPRE	5791	NM_001316676	+	Hyper	genebody
	chr10	103661392	103661559	SH3PXD2A	9644	NM_001365079	-	Hypo	genebody			chr10	128043664	128044007	PTPRE	5791	NM_001323355	+	Hyper	genebody
	chr10	103661392	103661559	SH3PXD2A	9644	NM_014631	-	Hypo	genebody			chr10	128043664	128044007	PTPRE	5791	NM_001323356	+	Hyper	genebody
	chr10	111077244	111077350	ADRA2A	150	NM_000681	+	Hypo	genebody			chr10	128043664	128044007	PTPRE	5791	NM_006504	+	Hyper	genebody
	chr10	111077858	111077939	ADRA2A	150	NM_000681	+	Hypo	genebody			chr10	129933683	129933955	EBF3	253738	NM_001005463	-	Hyper	genebody
	chr10	114403847	114404015	AFAP1L2	84632	NM_001001936	-	Hypo	genebody			chr10	132140563	132140637	JAKMIP3	282973	NM_001105521	+	Hyper	genebody
	chr10	114403847	114404015	AFAP1L2	84632	NM_001287824	-	Hypo	genebody			chr10	132140563	132140637	JAKMIP3	282973	NM_001323086	+	Hyper	genebody
	chr10	114403847	114404015	AFAP1L2	84632	NM_001351064	-	Hypo	genebody			chr10	132140563	132140637	JAKMIP3	282973	NM_001323087	+	Hyper	genebody
	chr10	114403847	114404015	AFAP1L2	84632	NM_001351065	-	Hypo	genebody			chr10	132140563	132140637	JAKMIP3	282973	NM_001323088	+	Hyper	genebody
	chr10	114403847	114404015	AFAP1L2	84632	NM_001351066	-	Hypo	genebody			chr10	132140563	132140637	JAKMIP3	282973	NM_001323089	+	Hyper	genebody
	chr10	114403847	114404015	AFAP1L2	84632	NM_001351067	-	Hypo	genebody			chr10	132140563	132140637	JAKMIP3	282973	NM_001323090	+	Hyper	genebody
	chr10	114403847	114404015	AFAP1L2	84632	NM_001351068	-	Hypo	genebody			chr10	132170705	132170769	JAKMIP3	282973	NM_001105521	+	Hyper	genebody
	chr10	114403847	114404015	AFAP1L2	84632	NM_001351069	-	Hypo	genebody			chr10	132170705	132170769	JAKMIP3	282973	NM_001323086	+	Hyper	genebody
	chr10	114403847	114404015	AFAP1L2	84632	NM_001351070	-	Hypo	genebody			chr10	132170705	132170769	JAKMIP3	282973	NM_001323087	+	Hyper	genebody
	chr10	114403847	114404015	AFAP1L2	84632	NM_001351071	-	Hypo	genebody			chr10	132170705	132170769	JAKMIP3	282973	NM_001323088	+	Hyper	genebody
	chr10	114403847	114404015	AFAP1L2	84632	NM_001351072	-	Hypo	genebody			chr10	132170705	132170769	JAKMIP3	282973	NM_001323089	+	Hyper	genebody
	chr10	114403847	114404015	AFAP1L2	84632	NM_001351073	-	Hypo	genebody			chr10	132170705	132170769	JAKMIP3	282973	NM_001323090	+	Hyper	genebody
	chr10	114403847	114404015	AFAP1L2	84632	NM_001351074	-	Hypo	genebody			chr10	132179108	132179281	JAKMIP3	282973	NM_001105521	+	Hyper	genebody
	chr10	114403847	114404015	AFAP1L2	84632	NM_001351075	-	Hypo	genebody			chr10	132179108	132179281	JAKMIP3	282973	NM_001323086	+	Hyper	genebody
	chr10	114403847	114404015	AFAP1L2	84632	NM_001351076	-	Hypo	genebody			chr10	132179108	132179281	JAKMIP3	282973	NM_001323087	+	Hyper	genebody
	chr10	114403847	114404015	AFAP1L2	84632	NM_001351077	-	Hypo	genebody			chr10	132179108	132179281	JAKMIP3	282973	NM_001323088	+	Hyper	genebody
	chr10	114403847	114404015	AFAP1L2	84632	NM_001351078	-	Hypo	genebody			chr10	132179108	132179281	JAKMIP3	282973	NM_001323089	+	Hyper	genebody
	chr10	114403847	114404015	AFAP1L2	84632	NM_001351079	-	Hypo	genebody			chr10	132179108	132179281	JAKMIP3	282973	NM_001323090	+	Hyper	genebody
	chr10	114403847	114404015	AFAP1L2	84632	NM_001351080	-	Hypo	genebody			chr10	132873716	132874054	CFAP46	54777	NM_001200049	-	Hyper	genebody
	chr10	114403847	114404015	AFAP1L2	84632	NM_032550	-	Hypo	genebody			chr10	132961961	132962038	LINC01167	103695432	NR_125763	-	Hyper	genebody
	chr10	117137717	117137775	VAX1	11023	NM_001112704	-	Hypo	genebody			chr10	132961961	132962038	LINC01166	101927590	NR_120627	-	Hyper	genebody
	chr10	117137717	117137775	VAX1	11023	NM_199131	-	Hypo	genebody			chr10	133095695	133095850	ADGRA1	84435	NM_001083909	+	Hyper	genebody
	chr10	117137915	117138050	VAX1	11023	NM_001112704	-	Hypo	genebody			chr10	133203270	133203343	KNDC1	85442	NM_152643	+	Hyper	genebody
	chr10	117137915	117138050	VAX1	11023	NM_199131	-	Hypo	genebody			chr11	369480	369921	B4GALNT4	338707	NM_178537	+	Hyper	genebody
	chr10	120521223	120521457	PLPP4	196051	NM_001030059	+	Hypo	genebody			chr11	2699976	2700071	KCNQ1	3784	NM_000218	+	Hyper	genebody
	chr10	120521223	120521457	PLPP4	196051	NM_001318166	+	Hypo	genebody			chr11	2699976	2700071	KCNQ1	3784	NM_181798	+	Hyper	genebody
	chr10	120521223	120521457	PLPP4	196051	NM_001318167	+	Hypo	genebody			chr11	2700461	2700569	KCNQ1	3784	NM_000218	+	Hyper	genebody
	chr10	120521223	120521457	PLPP4	196051	NM_001318168	+	Hypo	genebody			chr11	2700461	2700569	KCNQ1	3784	NM_181798	+	Hyper	genebody
	chr10	120521223	120521457	PLPP4	196051	NM_001318169	+	Hypo	genebody			chr11	13923591	13924168	LINC02683	101928132	NR_135052	-	Hyper	genebody
	chr10	120521223	120521457	PLPP4	196051	NR_134516	+	Hypo	genebody			chr11	15670940	15671170	LOC102724957	102724957	NM_001293172	+	Hyper	genebody
	chr10	124091927	124092069	CHST15	51363	NM_015892	-	Hypo	genebody			chr11	19714315	19714707	LOC100126784	100126784	NR_015384	-	Hyper	genebody
	chr10	124091927	124092069	CHST15	51363	NM_001270764	-	Hypo	genebody			chr11	19714315	19714707	NAV2	89797	NM_001111018	+	Hyper	genebody
	chr10	124091927	124092069	CHST15	51363	NM_014863	-	Hypo	genebody			chr11	19714315	19714707	NAV2	89797	NM_001244963	+	Hyper	genebody
	chr10	124091927	124092069	CHST15	51363	NM_001270765	-	Hypo	genebody			chr11	19714315	19714707	NAV2	89797	NM_145117	+	Hyper	genebody
	chr10	125902012	125902653	FANK1	92565	NM_001350939	+	Hypo	genebody			chr11	19714315	19714707	NAV2	89797	NM_182964	+	Hyper	genebody
	chr10	125902012	125902653	FANK1	92565	NM_145235	+	Hypo	genebody			chr11	20645706	20645792	SLC6A5	9152	NM_001318369	+	Hyper	genebody
	chr10	125902012	125902653	FANK1	92565	NM_001363549	+	Hypo	genebody			chr11	20645706	20645792	SLC6A5	9152	NM_004211	+	Hyper	genebody
	chr10	132180545	132180680	JAKMIP3	282973	NM_001105521	+	Hypo	genebody			chr11	20797513	20797617	NELL1	4745	NM_001288713	+	Hyper	genebody
	chr10	132180545	132180680	JAKMIP3	282973	NM_001323086	+	Hypo	genebody			chr11	20797513	20797617	NELL1	4745	NM_001288714	+	Hyper	genebody
	chr10	132180545	132180680	JAKMIP3	282973	NM_001323087	+	Hypo	genebody			chr11	20797513	20797617	NELL1	4745	NM_201551	+	Hyper	genebody
	chr10	132180545	132180680	JAKMIP3	282973	NM_001323088	+	Hypo	genebody			chr11	20797513	20797617	NELL1	4745	NM_006157	+	Hyper	genebody
	chr10	132180545	132180680	JAKMIP3	282973	NM_001323089	+	Hypo	genebody			chr11	21534420	21534498	NELL1	4745	NM_001288713	+	Hyper	genebody
	chr10	132180545	132180680	JAKMIP3	282973	NM_001323090	+	Hypo	genebody			chr11	21534420	21534498	NELL1	4745	NM_001288714	+	Hyper	genebody
	chr10	132879280	132879383	CFAP46	54777	NM_001200049	-	Hypo	genebody			chr11	21534420	21534498	NELL1	4745	NM_201551	+	Hyper	genebody
	chr10	132973477	132973650	LINC01168	399829	NR_046231	+	Hypo	genebody			chr11	21534420	21534498	NELL1	4745	NM_006157	+	Hyper	genebody
	chr11	369874	369958	B4GALNT4	338707	NM_178537	+	Hypo	genebody			chr11	35618876	35618971	FJX1	24147	NM_014344	+	Hyper	genebody
	chr11	2139007	2139135	IGF2	3481	NM_001007139	-	Hypo	genebody			chr11	46279854	46280014	CREB3L1	90993	NM_052854	+	Hyper	genebody
	chr11	2139007	2139135	IGF2	3481	NM_000612	-	Hypo	genebody			chr11	58124802	58125144	OR9Q1	219956	NM_001005212	+	Hyper	genebody
	chr11	2139007	2139135	IGF2	3481	NM_001127598	-	Hypo	genebody			chr11	58128968	58129199	OR9Q1	219956	NM_001005212	+	Hyper	genebody
	chr11	2139007	2139135	IGF2	3481	NM_001291862	-	Hypo	genebody			chr11	61967396	61967454	FTH1	2495	NM_002032	-	Hyper	genebody
	chr11	2139007	2139135	INS-IGF2	723961	NR_003512	-	Hypo	genebody			chr11	62668450	62668671	LBHD1	79081	NM_024099	-	Hyper	genebody
	chr11	2377304	2377357	CD81	975	NM_001297649	+	Hypo	genebody			chr11	62668450	62668671	LBHD1	79081	NM_001367940	-	Hyper	genebody
	chr11	2377304	2377357	CD81	975	NM_004356	+	Hypo	genebody			chr11	62668450	62668671	LBHD1	79081	NM_001367941	-	Hyper	genebody
	chr11	2377304	2377357	CD81-AS1	101927682	NR_108080	-	Hypo	genebody			chr11	62668450	62668671	LBHD1	79081	NR_160410	-	Hyper	genebody
	chr11	2700431	2700569	KCNQ1	3784	NM_000218	+	Hypo	genebody			chr11	64036509	64036562	MACROD1	28992	NM_014067	-	Hyper	genebody
	chr11	2700431	2700569	KCNQ1	3784	NM_181798	+	Hypo	genebody			chr11	64685896	64686027	NRXN2	9379	NM_015080	-	Hyper	genebody
	chr11	8262605	8262758	LMO1	4004	NM_002315	-	Hypo	genebody			chr11	64685896	64686027	NRXN2	9379	NM_138732	-	Hyper	genebody
	chr11	8262605	8262758	LMO1	4004	NR_073006	-	Hypo	genebody			chr11	64875349	64875469	EHD1	10938	NM_006795	-	Hyper	genebody
	chr11	8262605	8262758	LMO1	4004	NM_001270428	-	Hypo	genebody			chr11	64875349	64875469	EHD1	10938	NM_001282444	-	Hyper	genebody
	chr11	8594088	8594138	STK33	65975	NM_001289058	-	Hypo	genebody			chr11	64875349	64875469	EHD1	10938	NM_001282445	-	Hyper	genebody
	chr11	8594088	8594138	STK33	65975	NM_001289059	-	Hypo	genebody			chr11	65441948	65442049	NEAT1	283131	NR_131012	+	Hyper	genebody
	chr11	8594088	8594138	STK33	65975	NM_001352387	-	Hypo	genebody			chr11	69817226	69817308	FGF3	2248	NM_005247	-	Hyper	genebody
	chr11	8594088	8594138	STK33	65975	NM_001352388	-	Hypo	genebody			chr11	73362334	73362397	ARHGEF17	9828	NM_014786	+	Hyper	genebody
	chr11	8594088	8594138	STK33	65975	NM_001352389	-	Hypo	genebody			chr11	77369477	77369736	PAK1	5058	NM_001128620	-	Hyper	genebody
	chr11	8594088	8594138	STK33	65975	NM_001352390	-	Hypo	genebody			chr11	77369477	77369736	PAK1	5058	NM_002576	-	Hyper	genebody
	chr11	8594088	8594138	STK33	65975	NM_001352391	-	Hypo	genebody			chr11	84301955	84302284	DLG2	1740	NM_001206769	-	Hyper	genebody
	chr11	8594088	8594138	STK33	65975	NM_001352392	-	Hypo	genebody			chr11	84301955	84302284	DLG2	1740	NM_001351276	-	Hyper	genebody
	chr11	8594088	8594138	STK33	65975	NM_001352393	-	Hypo	genebody			chr11	84301955	84302284	DLG2	1740	NM_001300983	-	Hyper	genebody
	chr11	8594088	8594138	STK33	65975	NM_001352394	-	Hypo	genebody			chr11	84301955	84302284	DLG2	1740	NM_001364	-	Hyper	genebody
	chr11	8594088	8594138	STK33	65975	NM_001352395	-	Hypo	genebody			chr11	84301955	84302284	DLG2	1740	NM_001142699	-	Hyper	genebody
	chr11	8594088	8594138	STK33	65975	NM_001352399	-	Hypo	genebody			chr11	84301955	84302284	DLG2	1740	NM_001351275	-	Hyper	genebody
	chr11	8594088	8594138	STK33	65975	NM_001352396	-	Hypo	genebody			chr11	84301955	84302284	DLG2	1740	NM_001351274	-	Hyper	genebody
	chr11	10108554	10108617	SBF2	81846	NM_030962	-	Hypo	genebody			chr11	92563689	92563982	FAT3	120114	NM_001008781	+	Hyper	genebody
	chr11	13009898	13010014	RASSF10	644943	NM_001080521	+	Hypo	genebody			chr11	92563689	92563982	FAT3	120114	NM_001367949	+	Hyper	genebody
	chr11	19978457	19978718	NAV2	89797	NM_001111018	+	Hypo	genebody			chr11	95152098	95152201	LOC101929295	101929295	NR_110303	+	Hyper	genebody
	chr11	19978457	19978718	NAV2	89797	NM_001244963	+	Hypo	genebody			chr11	99090883	99090970	CNTN5	53942	NM_001243271	+	Hyper	genebody
	chr11	19978457	19978718	NAV2	89797	NM_145117	+	Hypo	genebody			chr11	99090883	99090970	CNTN5	53942	NM_001243270	+	Hyper	genebody
	chr11	19978457	19978718	NAV2	89797	NM_182964	+	Hypo	genebody			chr11	99090883	99090970	CNTN5	53942	NM_014361	+	Hyper	genebody
	chr11	33162367	33162433	CSTF3-DT	338739	NR_034027	+	Hypo	genebody			chr11	112301804	112302313	LINC02762	283140	NR_126004	+	Hyper	genebody
	chr11	35618527	35618581	FJX1	24147	NM_014344	+	Hypo	genebody			chr11	119423201	119423275	THY1	7070	NM_006288	-	Hyper	genebody
	chr11	35618768	35618905	FJX1	24147	NM_014344	+	Hypo	genebody			chr11	119423201	119423275	THY1	7070	NM_001311162	-	Hyper	genebody
	chr11	47218966	47219037	DDB2	1643	NM_000107	+	Hypo	genebody			chr11	119423201	119423275	USP2-AS1	100499227	NR_034160	+	Hyper	genebody
	chr11	47218966	47219037	DDB2	1643	NM_001300734	+	Hypo	genebody			chr11	123488194	123488481	GRAMD1B	57476	NM_001367418	+	Hyper	genebody
	chr11	61393026	61393174	TMEM216	51259	NM_001173991	+	Hypo	genebody			chr11	123488194	123488481	GRAMD1B	57476	NM_001367419	+	Hyper	genebody
	chr11	61393026	61393174	TMEM216	51259	NM_001330285	+	Hypo	genebody			chr11	123488194	123488481	GRAMD1B	57476	NM_001367420	+	Hyper	genebody
	chr11	61393026	61393174	TMEM216	51259	NM_016499	+	Hypo	genebody			chr11	123488194	123488481	GRAMD1B	57476	NM_001367421	+	Hyper	genebody
	chr11	61393026	61393174	TMEM216	51259	NM_001173990	+	Hypo	genebody			chr11	124758488	124758546	ESAM	90952	NM_138961	-	Hyper	genebody
	chr11	64271632	64271694	BAD	572	NM_004322	-	Hypo	genebody			chr11	132810127	132810443	OPCML	4978	NM_001319103	-	Hyper	genebody
	chr11	64271632	64271694	BAD	572	NM_032989	-	Hypo	genebody			chr11	132810127	132810443	OPCML	4978	NM_001319106	-	Hyper	genebody
	chr11	64744662	64744815	RASGRP2	10235	NM_001098670	-	Hypo	genebody			chr11	132810127	132810443	OPCML	4978	NM_002545	-	Hyper	genebody
	chr11	64744662	64744815	RASGRP2	10235	NM_153819	-	Hypo	genebody			chr11	132810127	132810443	OPCML	4978	NM_001319105	-	Hyper	genebody
	chr11	68043623	68043767	TCIRG1	10312	NM_006053	+	Hypo	genebody			chr11	132810127	132810443	OPCML	4978	NM_001012393	-	Hyper	genebody
	chr11	68043623	68043767	TCIRG1	10312	NM_001351059	+	Hypo	genebody			chr11	132810127	132810443	OPCML	4978	NM_001319104	-	Hyper	genebody
	chr11	68043623	68043767	TCIRG1	10312	NM_006019	+	Hypo	genebody			chr11	132823352	132823847	OPCML	4978	NM_001319103	-	Hyper	genebody
	chr11	75413294	75413547	RPS3	6188	NM_001256802	+	Hypo	genebody			chr11	132823352	132823847	OPCML	4978	NM_001319106	-	Hyper	genebody
	chr11	75583464	75583515	LOC105369391	105369391	NR_145823	+	Hypo	genebody			chr11	132823352	132823847	OPCML	4978	NM_002545	-	Hyper	genebody
	chr11	92621844	92621960	FAT3	120114	NM_001008781	+	Hypo	genebody			chr11	132823352	132823847	OPCML	4978	NM_001319105	-	Hyper	genebody
	chr11	92621844	92621960	FAT3	120114	NM_001367949	+	Hypo	genebody			chr11	132823352	132823847	OPCML	4978	NM_001012393	-	Hyper	genebody
	chr11	103459036	103459105	DYNC2H1	79659	NM_001080463	+	Hypo	genebody			chr11	132823352	132823847	OPCML	4978	NM_001319104	-	Hyper	genebody
	chr11	103459036	103459105	DYNC2H1	79659	NM_001377	+	Hypo	genebody			chr11	133532216	133532300	OPCML	4978	NM_001012393	-	Hyper	genebody
	chr11	117487370	117487568	DSCAML1	57453	NM_001367904	-	Hypo	genebody			chr11	133532216	133532300	OPCML	4978	NM_001319104	-	Hyper	genebody
	chr11	117487370	117487568	DSCAML1	57453	NM_020693	-	Hypo	genebody			chr12	288913	289004	KDM5A	5927	NM_001042603	-	Hyper	genebody
	chr11	123430927	123431025	GRAMD1B	57476	NM_001354837	+	Hypo	genebody			chr12	1585193	1585283	FBXL14	144699	NM_152441	-	Hyper	genebody
	chr11	123430927	123431025	GRAMD1B	57476	NM_001367418	+	Hypo	genebody			chr12	1590808	1591029	FBXL14	144699	NM_152441	-	Hyper	genebody
	chr11	123430927	123431025	GRAMD1B	57476	NM_001367419	+	Hypo	genebody			chr12	1692891	1693011	ADIPOR2	79602	NM_024551	+	Hyper	genebody
	chr11	123430927	123431025	GRAMD1B	57476	NM_001367420	+	Hypo	genebody			chr12	1818290	1818961	CACNA2D4	93589	NM_172364	-	Hyper	genebody
	chr11	123430927	123431025	GRAMD1B	57476	NM_001367421	+	Hypo	genebody			chr12	1831451	1831643	CACNA2D4	93589	NM_172364	-	Hyper	genebody
	chr11	132705899	132706095	OPCML	4978	NM_001319103	-	Hypo	genebody			chr12	1831451	1831643	LRTM2	654429	NM_001163925	+	Hyper	genebody
	chr11	132705899	132706095	OPCML	4978	NM_001319106	-	Hypo	genebody			chr12	1831451	1831643	LRTM2	654429	NM_001039029	+	Hyper	genebody
	chr11	132705899	132706095	OPCML	4978	NM_002545	-	Hypo	genebody			chr12	1831451	1831643	LRTM2	654429	NM_001163926	+	Hyper	genebody
	chr11	132705899	132706095	OPCML	4978	NM_001319105	-	Hypo	genebody			chr12	2341887	2342159	CACNA1C	775	NM_000719	+	Hyper	genebody
	chr11	132705899	132706095	OPCML	4978	NM_001012393	-	Hypo	genebody			chr12	2341887	2342159	CACNA1C	775	NM_001129827	+	Hyper	genebody
	chr11	132705899	132706095	OPCML	4978	NM_001319104	-	Hypo	genebody			chr12	2341887	2342159	CACNA1C	775	NM_001129830	+	Hyper	genebody
	chr12	1585193	1585283	FBXL14	144699	NM_152441	-	Hypo	genebody			chr12	2341887	2342159	CACNA1C	775	NM_001129840	+	Hyper	genebody
	chr12	1831451	1831643	CACNA2D4	93589	NM_172364	-	Hypo	genebody			chr12	2341887	2342159	CACNA1C	775	NM_001167623	+	Hyper	genebody
	chr12	1831451	1831643	LRTM2	654429	NM_001163925	+	Hypo	genebody			chr12	2341887	2342159	CACNA1C	775	NM_001129829	+	Hyper	genebody
	chr12	1831451	1831643	LRTM2	654429	NM_001039029	+	Hypo	genebody			chr12	2341887	2342159	CACNA1C	775	NM_001129831	+	Hyper	genebody
	chr12	1831451	1831643	LRTM2	654429	NM_001163926	+	Hypo	genebody			chr12	2341887	2342159	CACNA1C	775	NM_001129832	+	Hyper	genebody
	chr12	6451555	6451662	CD27	939	NM_001242	+	Hypo	genebody			chr12	2341887	2342159	CACNA1C	775	NM_001129833	+	Hyper	genebody
	chr12	6537633	6537970	GAPDH	2597	NM_001289745	+	Hypo	genebody			chr12	2341887	2342159	CACNA1C	775	NM_001129834	+	Hyper	genebody
	chr12	6537633	6537970	GAPDH	2597	NM_001289746	+	Hypo	genebody			chr12	2341887	2342159	CACNA1C	775	NM_001129835	+	Hyper	genebody
	chr12	6537633	6537970	GAPDH	2597	NM_001357943	+	Hypo	genebody			chr12	2341887	2342159	CACNA1C	775	NM_001129836	+	Hyper	genebody
	chr12	6537633	6537970	GAPDH	2597	NM_002046	+	Hypo	genebody			chr12	2341887	2342159	CACNA1C	775	NM_001129837	+	Hyper	genebody
	chr12	6537633	6537970	GAPDH	2597	NR_152150	+	Hypo	genebody			chr12	2341887	2342159	CACNA1C	775	NM_001129838	+	Hyper	genebody
	chr12	6537633	6537970	GAPDH	2597	NM_001256799	+	Hypo	genebody			chr12	2341887	2342159	CACNA1C	775	NM_001129839	+	Hyper	genebody
	chr12	6944533	6944599	C12orf57	113246	NM_001301836	+	Hypo	genebody			chr12	2341887	2342159	CACNA1C	775	NM_001129841	+	Hyper	genebody
	chr12	6944533	6944599	C12orf57	113246	NM_001301834	+	Hypo	genebody			chr12	2341887	2342159	CACNA1C	775	NM_001129842	+	Hyper	genebody
	chr12	6944533	6944599	C12orf57	113246	NM_001301837	+	Hypo	genebody			chr12	2341887	2342159	CACNA1C	775	NM_001129843	+	Hyper	genebody
	chr12	6944533	6944599	C12orf57	113246	NM_001301838	+	Hypo	genebody			chr12	2341887	2342159	CACNA1C	775	NM_001129844	+	Hyper	genebody
	chr12	6944533	6944599	C12orf57	113246	NR_126035	+	Hypo	genebody			chr12	2341887	2342159	CACNA1C	775	NM_001129846	+	Hyper	genebody
	chr12	6944533	6944599	C12orf57	113246	NM_138425	+	Hypo	genebody			chr12	2341887	2342159	CACNA1C	775	NM_001167625	+	Hyper	genebody
	chr12	7765517	7765761	NANOGNB	360030	NM_001145465	+	Hypo	genebody			chr12	2341887	2342159	CACNA1C	775	NM_001167624	+	Hyper	genebody
	chr12	9603548	9603655	KLRB1	3820	NM_002258	-	Hypo	genebody			chr12	2341887	2342159	CACNA1C	775	NM_199460	+	Hyper	genebody
	chr12	10396279	10396400	LOC101928100	101928100	NR_120430	+	Hypo	genebody			chr12	3442907	3443189	PRMT8	56341	NM_001256536	+	Hyper	genebody
	chr12	10396279	10396400	KLRC4-KLRK1	100528032	NM_001199805	-	Hypo	genebody			chr12	4530798	4531259	C12orf4	57102	NM_001304811	-	Hyper	genebody
	chr12	15988204	15988580	DERA	51071	NM_001300779	+	Hypo	genebody			chr12	4530798	4531259	C12orf4	57102	NM_001346153	-	Hyper	genebody
	chr12	15988204	15988580	DERA	51071	NM_015954	+	Hypo	genebody			chr12	4530798	4531259	C12orf4	57102	NM_001346155	-	Hyper	genebody
	chr12	27677071	27677583	PPFIBP1	8496	NM_001198915	+	Hypo	genebody			chr12	4530798	4531259	C12orf4	57102	NM_001346156	-	Hyper	genebody
	chr12	27677071	27677583	PPFIBP1	8496	NM_001198916	+	Hypo	genebody			chr12	4530798	4531259	C12orf4	57102	NM_001346157	-	Hyper	genebody
	chr12	27677071	27677583	PPFIBP1	8496	NM_003622	+	Hypo	genebody			chr12	4530798	4531259	C12orf4	57102	NM_001352962	-	Hyper	genebody
	chr12	27677071	27677583	PPFIBP1	8496	NM_177444	+	Hypo	genebody			chr12	4530798	4531259	C12orf4	57102	NR_144379	-	Hyper	genebody
	chr12	49129553	49129701	TUBA1B	10376	NM_006082	-	Hypo	genebody			chr12	4530798	4531259	C12orf4	57102	NR_144380	-	Hyper	genebody
	chr12	53995418	53995559	HOXC-AS2	100874364	NR_047505	-	Hypo	genebody			chr12	4530798	4531259	C12orf4	57102	NR_144382	-	Hyper	genebody
	chr12	94616534	94616591	TMCC3	57458	NM_020698	-	Hypo	genebody			chr12	4530798	4531259	C12orf4	57102	NM_020374	-	Hyper	genebody
	chr12	95187146	95187404	FGD6	55785	NM_018351	-	Hypo	genebody			chr12	4722032	4722269	GALNT8	26290	NM_017417	+	Hyper	genebody
	chr12	103255821	103255909	C12orf42	374470	NR_103526	-	Hypo	genebody			chr12	6584483	6584572	CHD4	1108	NM_001297553	-	Hyper	genebody
	chr12	108828888	108829021	SSH1	54434	NM_001161330	-	Hypo	genebody			chr12	6584483	6584572	CHD4	1108	NM_001273	-	Hyper	genebody
	chr12	108828888	108829021	SSH1	54434	NM_018984	-	Hypo	genebody			chr12	6584483	6584572	CHD4	1108	NM_001363606	-	Hyper	genebody
	chr12	110285771	110286084	ATP2A2	488	NM_001681	+	Hypo	genebody			chr12	6934217	6934420	ATN1	1822	NM_001007026	+	Hyper	genebody
	chr12	110285771	110286084	ATP2A2	488	NM_170665	+	Hypo	genebody			chr12	6934217	6934420	ATN1	1822	NM_001940	+	Hyper	genebody
	chr12	110688997	110689160	HVCN1	84329	NM_032369	-	Hypo	genebody			chr12	7767958	7768168	NANOGNB	360030	NM_001145465	+	Hyper	genebody
	chr12	110688997	110689160	HVCN1	84329	NM_001040107	-	Hypo	genebody			chr12	8380398	8380969	LINC00937	389634	NR_024420	-	Hyper	genebody
	chr12	110688997	110689160	HVCN1	84329	NM_001256413	-	Hypo	genebody			chr12	9058669	9059010	LINC00612	253128	NR_034140	-	Hyper	genebody
	chr12	117346394	117346592	NOS1	4842	NM_000620	-	Hypo	genebody			chr12	10641747	10642342	STYK1	55359	NM_018423	-	Hyper	genebody
	chr12	117346394	117346592	NOS1	4842	NM_001204218	-	Hypo	genebody			chr12	12533297	12533468	DUSP16	80824	NM_030640	-	Hyper	genebody
	chr12	120526656	120526916	COQ5	84274	NM_032314	-	Hypo	genebody			chr12	15949673	15949784	DERA	51071	NM_001300779	+	Hyper	genebody
	chr12	122774680	122774760	CCDC62	84660	NR_027918	+	Hypo	genebody			chr12	15949673	15949784	DERA	51071	NM_015954	+	Hyper	genebody
	chr12	122774680	122774760	CCDC62	84660	NM_201435	+	Hypo	genebody			chr12	26196115	26196172	SSPN	8082	NM_001135823	+	Hyper	genebody
	chr12	124913269	124913405	UBC	7316	NM_021009	-	Hypo	genebody			chr12	26196115	26196172	SSPN	8082	NM_005086	+	Hyper	genebody
	chr12	128116765	128116862	LINC02369	100996679	NR_104647	-	Hypo	genebody			chr12	40767508	40767596	CNTN1	1272	NM_001843	+	Hyper	genebody
	chr13	19779066	19779416	PSPC1	55269	NM_001354908	-	Hypo	genebody			chr12	40767508	40767596	CNTN1	1272	NM_001256063	+	Hyper	genebody
	chr13	19779066	19779416	PSPC1	55269	NM_001363660	-	Hypo	genebody			chr12	53996212	53996322	HOXC-AS2	100874364	NR_047505	-	Hyper	genebody
	chr13	19779066	19779416	PSPC1	55269	NR_003272	-	Hypo	genebody			chr12	54018861	54018911	HOXC6	3223	NM_153693	+	Hyper	genebody
	chr13	19779066	19779416	PSPC1	55269	NR_156729	-	Hypo	genebody			chr12	54018861	54018911	HOXC5	3222	NR_003084	+	Hyper	genebody
	chr13	19779066	19779416	PSPC1	55269	NR_044998	-	Hypo	genebody			chr12	54018861	54018911	HOXC4	3221	NM_014620	+	Hyper	genebody
	chr13	19779066	19779416	PSPC1	55269	NR_149052	-	Hypo	genebody			chr12	54019035	54019223	HOXC6	3223	NM_153693	+	Hyper	genebody
	chr13	19779066	19779416	PSPC1	55269	NR_149053	-	Hypo	genebody			chr12	54019035	54019223	HOXC5	3222	NR_003084	+	Hyper	genebody
	chr13	19779066	19779416	PSPC1	55269	NM_001354909	-	Hypo	genebody			chr12	54019035	54019223	HOXC4	3221	NM_014620	+	Hyper	genebody
	chr13	19779066	19779416	PSPC1	55269	NM_001042414	-	Hypo	genebody			chr12	56043454	56043776	RPS26	6231	NM_001029	+	Hyper	genebody
	chr13	20030379	20030459	ZMYM2	7750	NM_001353159	+	Hypo	genebody			chr12	57129099	57129192	LRP1	4035	NM_002332	+	Hyper	genebody
	chr13	20030379	20030459	ZMYM2	7750	NM_001353164	+	Hypo	genebody			chr12	57766215	57766403	CYP27B1	1594	NM_000785	-	Hyper	genebody
	chr13	20030379	20030459	ZMYM2	7750	NM_001353157	+	Hypo	genebody			chr12	70366861	70366998	KCNMB4	27345	NM_014505	+	Hyper	genebody
	chr13	20030379	20030459	ZMYM2	7750	NM_001353163	+	Hypo	genebody			chr12	70866273	70866800	PTPRR	5801	NM_002849	-	Hyper	genebody
	chr13	20030379	20030459	ZMYM2	7750	NM_197968	+	Hypo	genebody			chr12	80483268	80483457	PTPRQ	374462	NM_001145026	+	Hyper	genebody
	chr13	20030379	20030459	ZMYM2	7750	NM_001353165	+	Hypo	genebody			chr12	80868146	80868473	LIN7A	8825	NM_001324423	-	Hyper	genebody
	chr13	20030379	20030459	ZMYM2	7750	NM_001190964	+	Hypo	genebody			chr12	80868146	80868473	LIN7A	8825	NR_136887	-	Hyper	genebody
	chr13	20030379	20030459	ZMYM2	7750	NM_001190965	+	Hypo	genebody			chr12	80868146	80868473	LIN7A	8825	NR_136888	-	Hyper	genebody
	chr13	20030379	20030459	ZMYM2	7750	NM_003453	+	Hypo	genebody			chr12	80868146	80868473	LIN7A	8825	NM_004664	-	Hyper	genebody
	chr13	20030379	20030459	ZMYM2	7750	NM_001353161	+	Hypo	genebody			chr12	98502668	98502739	LINC02453	643770	NR_038383	-	Hyper	genebody
	chr13	20030379	20030459	ZMYM2	7750	NM_001353162	+	Hypo	genebody			chr12	100294565	100294817	SCYL2	55681	NM_001317784	+	Hyper	genebody
	chr13	20030379	20030459	ZMYM2	7750	NR_148365	+	Hypo	genebody			chr12	100294565	100294817	SCYL2	55681	NM_001330254	+	Hyper	genebody
	chr13	26050419	26050606	SHISA2	387914	NM_001007538	-	Hypo	genebody			chr12	100294565	100294817	SCYL2	55681	NM_001330256	+	Hyper	genebody
	chr13	26050730	26050801	SHISA2	387914	NM_001007538	-	Hypo	genebody			chr12	100294565	100294817	SCYL2	55681	NM_017988	+	Hyper	genebody
	chr13	34942470	34942599	NBEA	26960	NM_015678	+	Hypo	genebody			chr12	100294565	100294817	SCYL2	55681	NM_001330253	+	Hyper	genebody
	chr13	35581063	35581546	NBEA	26960	NM_015678	+	Hypo	genebody			chr12	100575667	100575724	GAS2L3	283431	NM_001303130	+	Hyper	genebody
	chr13	35581063	35581546	NBEA	26960	NM_001204197	+	Hypo	genebody			chr12	100575667	100575724	GAS2L3	283431	NM_001363672	+	Hyper	genebody
	chr13	36297481	36297921	CCDC169	728591	NM_001144984	-	Hypo	genebody			chr12	100575667	100575724	GAS2L3	283431	NM_174942	+	Hyper	genebody
	chr13	36297481	36297921	CCDC169	728591	NM_001198908	-	Hypo	genebody			chr12	109833273	109833444	MIR4497	100616454	NR_039718	+	Hyper	genebody
	chr13	36297481	36297921	CCDC169	728591	NM_001144982	-	Hypo	genebody			chr12	109833273	109833444	TRPV4	59341	NM_021625	-	Hyper	genebody
	chr13	36297481	36297921	CCDC169	728591	NM_001144983	-	Hypo	genebody			chr12	110688968	110689155	HVCN1	84329	NM_032369	-	Hyper	genebody
	chr13	36297481	36297921	CCDC169	728591	NM_001144981	-	Hypo	genebody			chr12	110688968	110689155	HVCN1	84329	NM_001040107	-	Hyper	genebody
	chr13	36297481	36297921	CCDC169	728591	NM_001144985	-	Hypo	genebody			chr12	110688968	110689155	HVCN1	84329	NM_001256413	-	Hyper	genebody
	chr13	36297481	36297921	CCDC169	728591	NM_001144986	-	Hypo	genebody			chr12	112691213	112691263	RPH3A	22895	NM_001347952	+	Hyper	genebody
	chr13	36297481	36297921	CCDC169-SOHLH2	100526761	NM_001198910	-	Hypo	genebody			chr12	114409610	114409696	TBX5-AS1	255480	NR_038440	+	Hyper	genebody
	chr13	45340099	45340149	TPT1	7178	NM_001286273	-	Hypo	genebody			chr12	117280709	117280787	NOS1	4842	NM_001204213	-	Hyper	genebody
	chr13	45340099	45340149	TPT1	7178	NM_003295	-	Hypo	genebody			chr12	117280709	117280787	NOS1	4842	NM_001204214	-	Hyper	genebody
	chr13	45340099	45340149	TPT1	7178	NM_001286272	-	Hypo	genebody			chr12	117280709	117280787	NOS1	4842	NM_000620	-	Hyper	genebody
	chr13	48456888	48457052	RB1	5925	NM_000321	+	Hypo	genebody			chr12	117280709	117280787	NOS1	4842	NM_001204218	-	Hyper	genebody
	chr13	48465799	48465872	RB1	5925	NM_000321	+	Hypo	genebody			chr12	120526656	120526916	COQ5	84274	NM_032314	-	Hyper	genebody
	chr13	52659866	52659929	SUGT1	10910	NM_001130912	+	Hypo	genebody			chr12	122859876	122859995	HIP1R	9026	NM_003959	+	Hyper	genebody
	chr13	52659866	52659929	SUGT1	10910	NM_001320831	+	Hypo	genebody			chr12	122947530	122947690	ABCB9	23457	NM_001243014	-	Hyper	genebody
	chr13	52659866	52659929	SUGT1	10910	NM_006704	+	Hypo	genebody			chr12	122947530	122947690	ABCB9	23457	NM_203444	-	Hyper	genebody
	chr13	69885160	69885219	KLHL1	57626	NM_001286725	-	Hypo	genebody			chr12	122947530	122947690	ABCB9	23457	NM_001243013	-	Hyper	genebody
	chr13	69885160	69885219	KLHL1	57626	NM_020866	-	Hypo	genebody			chr12	122947530	122947690	ABCB9	23457	NM_019625	-	Hyper	genebody
	chr13	94711374	94711480	SOX21	11166	NM_007084	-	Hypo	genebody			chr12	122947530	122947690	ABCB9	23457	NM_019624	-	Hyper	genebody
	chr13	94712054	94712105	SOX21	11166	NM_007084	-	Hypo	genebody			chr12	123263105	123263167	CDK2AP1	8099	NM_001270434	-	Hyper	genebody
	chr13	95643889	95644027	DZIP1	22873	NM_014934	-	Hypo	genebody			chr12	123263105	123263167	CDK2AP1	8099	NR_073008	-	Hyper	genebody
	chr13	95643889	95644027	DZIP1	22873	NM_198968	-	Hypo	genebody			chr12	123263105	123263167	CDK2AP1	8099	NM_001270433	-	Hyper	genebody
	chr13	99968477	99968567	ZIC5	85416	NR_146225	-	Hypo	genebody			chr12	123263105	123263167	CDK2AP1	8099	NM_004642	-	Hyper	genebody
	chr13	99968477	99968567	ZIC5	85416	NM_033132	-	Hypo	genebody			chr12	123263105	123263167	CDK2AP1	8099	NR_073007	-	Hyper	genebody
	chr13	99968477	99968567	ZIC5	85416	NR_146224	-	Hypo	genebody			chr12	124517829	124517886	NCOR2	9612	NM_001077261	-	Hyper	genebody
	chr13	101453781	101454474	ITGBL1	9358	NM_001271755	+	Hypo	genebody			chr12	124517829	124517886	NCOR2	9612	NM_001206654	-	Hyper	genebody
	chr13	101453781	101454474	ITGBL1	9358	NM_004791	+	Hypo	genebody			chr12	124517829	124517886	NCOR2	9612	NM_006312	-	Hyper	genebody
	chr13	101453781	101454474	ITGBL1	9358	NM_001271754	+	Hypo	genebody			chr12	128868667	128868932	GLT1D1	144423	NM_001366886	+	Hyper	genebody
	chr13	102394623	102394712	FGF14-AS2	283481	NR_036487	+	Hypo	genebody			chr12	128868667	128868932	GLT1D1	144423	NM_001366887	+	Hyper	genebody
	chr13	102394623	102394712	FGF14	2259	NM_175929	-	Hypo	genebody			chr12	128868667	128868932	GLT1D1	144423	NM_001366888	+	Hyper	genebody
	chr13	102394623	102394712	FGF14	2259	NM_001321939	-	Hypo	genebody			chr12	128868667	128868932	GLT1D1	144423	NM_001366889	+	Hyper	genebody
	chr13	102394623	102394712	FGF14	2259	NM_001321940	-	Hypo	genebody			chr12	128868667	128868932	GLT1D1	144423	NM_144669	+	Hyper	genebody
	chr13	102394623	102394712	FGF14	2259	NM_001321941	-	Hypo	genebody			chr12	128868667	128868932	GLT1D1	144423	NR_133646	+	Hyper	genebody
	chr13	102394623	102394712	FGF14	2259	NM_001321942	-	Hypo	genebody			chr12	128868667	128868932	GLT1D1	144423	NR_159493	+	Hyper	genebody
	chr13	102394623	102394712	FGF14	2259	NM_001321943	-	Hypo	genebody			chr12	128945203	128945258	GLT1D1	144423	NM_001366886	+	Hyper	genebody
	chr13	102394623	102394712	FGF14	2259	NM_001321944	-	Hypo	genebody			chr12	128945203	128945258	GLT1D1	144423	NM_001366887	+	Hyper	genebody
	chr13	102394623	102394712	FGF14	2259	NM_001321949	-	Hypo	genebody			chr12	128945203	128945258	GLT1D1	144423	NM_001366888	+	Hyper	genebody
	chr13	102394623	102394712	FGF14	2259	NM_001321937	-	Hypo	genebody			chr12	128945203	128945258	GLT1D1	144423	NM_001366889	+	Hyper	genebody
	chr13	102394623	102394712	FGF14	2259	NM_001321938	-	Hypo	genebody			chr12	128945203	128945258	GLT1D1	144423	NM_144669	+	Hyper	genebody
	chr13	102394623	102394712	FGF14	2259	NM_001321945	-	Hypo	genebody			chr12	128945203	128945258	GLT1D1	144423	NR_133646	+	Hyper	genebody
	chr13	102394623	102394712	FGF14	2259	NM_001321946	-	Hypo	genebody			chr12	128945203	128945258	GLT1D1	144423	NR_159493	+	Hyper	genebody
	chr13	102394623	102394712	FGF14	2259	NM_001321947	-	Hypo	genebody			chr12	130622069	130622457	RIMBP2	23504	NM_001351228	-	Hyper	genebody
	chr13	102394623	102394712	FGF14	2259	NM_001321948	-	Hypo	genebody			chr12	130622069	130622457	RIMBP2	23504	NM_001351231	-	Hyper	genebody
	chr13	106534521	106534618	EFNB2	1948	NM_004093	-	Hypo	genebody			chr12	130622069	130622457	RIMBP2	23504	NM_001351226	-	Hyper	genebody
	chr13	109153995	109154074	MYO16	23026	NM_015011	+	Hypo	genebody			chr12	130622069	130622457	RIMBP2	23504	NM_001351227	-	Hyper	genebody
	chr13	109153995	109154074	MYO16	23026	NM_001198950	+	Hypo	genebody			chr12	130622069	130622457	RIMBP2	23504	NM_001351229	-	Hyper	genebody
	chr13	113001975	113002041	MCF2L	23263	NM_001320817	+	Hypo	genebody			chr12	130622069	130622457	RIMBP2	23504	NM_001351230	-	Hyper	genebody
	chr13	113001975	113002041	MCF2L	23263	NM_024979	+	Hypo	genebody			chr12	130622069	130622457	RIMBP2	23504	NM_015347	-	Hyper	genebody
	chr13	113001975	113002041	MCF2L	23263	NM_001320815	+	Hypo	genebody			chr12	130622069	130622457	RIMBP2	23504	NM_001351232	-	Hyper	genebody
	chr13	113001975	113002041	MCF2L	23263	NM_001112732	+	Hypo	genebody			chr12	130622069	130622457	RIMBP2	23504	NM_001351233	-	Hyper	genebody
	chr13	113001975	113002041	MCF2L	23263	NM_001366644	+	Hypo	genebody			chr12	131367279	131367388	LINC02370	338797	NR_103736	+	Hyper	genebody
	chr13	113001975	113002041	MCF2L	23263	NM_001320816	+	Hypo	genebody			chr12	132304357	132304454	GALNT9	50614	NM_001122636	-	Hyper	genebody
	chr13	113069475	113069583	MCF2L	23263	NM_001320817	+	Hypo	genebody			chr13	19983344	19983441	ZMYM2	7750	NM_001353159	+	Hyper	genebody
	chr13	113069475	113069583	MCF2L	23263	NM_024979	+	Hypo	genebody			chr13	19983344	19983441	ZMYM2	7750	NM_001353164	+	Hyper	genebody
	chr13	113069475	113069583	MCF2L	23263	NM_001320815	+	Hypo	genebody			chr13	19983344	19983441	ZMYM2	7750	NM_001353157	+	Hyper	genebody
	chr13	113069475	113069583	MCF2L	23263	NM_001366645	+	Hypo	genebody			chr13	19983344	19983441	ZMYM2	7750	NM_001353163	+	Hyper	genebody
	chr13	113069475	113069583	MCF2L	23263	NM_001366646	+	Hypo	genebody			chr13	19983344	19983441	ZMYM2	7750	NM_197968	+	Hyper	genebody
	chr13	113069475	113069583	MCF2L	23263	NM_001112732	+	Hypo	genebody			chr13	19983344	19983441	ZMYM2	7750	NM_001353165	+	Hyper	genebody
	chr13	113069475	113069583	MCF2L	23263	NM_001366644	+	Hypo	genebody			chr13	19983344	19983441	ZMYM2	7750	NM_001190964	+	Hyper	genebody
	chr13	113069475	113069583	MCF2L	23263	NM_001320816	+	Hypo	genebody			chr13	19983344	19983441	ZMYM2	7750	NM_001190965	+	Hyper	genebody
	chr13	113725535	113725599	GRK1	6011	NM_002929	+	Hypo	genebody			chr13	19983344	19983441	ZMYM2	7750	NM_003453	+	Hyper	genebody
	chr13	114045203	114045335	RASA3	22821	NM_001320822	-	Hypo	genebody			chr13	19983344	19983441	ZMYM2	7750	NM_001353161	+	Hyper	genebody
	chr13	114045203	114045335	RASA3	22821	NM_001320821	-	Hypo	genebody			chr13	19983344	19983441	ZMYM2	7750	NM_001353162	+	Hyper	genebody
	chr13	114045203	114045335	RASA3	22821	NM_007368	-	Hypo	genebody			chr13	19983344	19983441	ZMYM2	7750	NR_148365	+	Hyper	genebody
	chr14	23352647	23352765	SLC22A17	51310	NM_016609	-	Hypo	genebody			chr13	21019418	21019562	LATS2	26524	NM_014572	-	Hyper	genebody
	chr14	23352647	23352765	SLC22A17	51310	NR_110290	-	Hypo	genebody			chr13	23406080	23406378	SACS	26278	NM_014363	-	Hyper	genebody
	chr14	24071560	24071627	CPNE6	9362	NM_001280558	+	Hypo	genebody			chr13	29924670	29924816	LINC00572	100861573	NR_047501	-	Hyper	genebody
	chr14	24071560	24071627	CPNE6	9362	NM_006032	+	Hypo	genebody			chr13	30719015	30719354	ALOX5AP	241	NM_001204406	+	Hyper	genebody
	chr14	24366987	24367174	NFATC4	4776	NM_001136022	+	Hypo	genebody			chr13	34942696	34942925	NBEA	26960	NM_015678	+	Hyper	genebody
	chr14	24366987	24367174	NFATC4	4776	NM_001198967	+	Hypo	genebody			chr13	36297616	36297825	CCDC169	728591	NM_001144984	-	Hyper	genebody
	chr14	24366987	24367174	NFATC4	4776	NM_001320043	+	Hypo	genebody			chr13	36297616	36297825	CCDC169	728591	NM_001198908	-	Hyper	genebody
	chr14	31422466	31422638	LOC101927124	101927124	NR_110045	+	Hypo	genebody			chr13	36297616	36297825	CCDC169	728591	NM_001144982	-	Hyper	genebody
	chr14	33022588	33022651	NPAS3	64067	NM_001164749	+	Hypo	genebody			chr13	36297616	36297825	CCDC169	728591	NM_001144983	-	Hyper	genebody
	chr14	33022588	33022651	NPAS3	64067	NM_001165893	+	Hypo	genebody			chr13	36297616	36297825	CCDC169	728591	NM_001144981	-	Hyper	genebody
	chr14	33022588	33022651	NPAS3	64067	NM_022123	+	Hypo	genebody			chr13	36297616	36297825	CCDC169	728591	NM_001144985	-	Hyper	genebody
	chr14	33022588	33022651	NPAS3	64067	NM_173159	+	Hypo	genebody			chr13	36297616	36297825	CCDC169	728591	NM_001144986	-	Hyper	genebody
	chr14	35047620	35047734	FAM177A1	283635	NM_001079519	+	Hypo	genebody			chr13	36297616	36297825	CCDC169-SOHLH2	100526761	NM_001198910	-	Hyper	genebody
	chr14	35047620	35047734	FAM177A1	283635	NM_001289022	+	Hypo	genebody			chr13	43023693	43023749	DNAJC15	29103	NM_013238	+	Hyper	genebody
	chr14	35047620	35047734	FAM177A1	283635	NM_173607	+	Hypo	genebody			chr13	43785943	43786065	ENOX1	55068	NR_145132	-	Hyper	genebody
	chr14	38207949	38208013	SSTR1	6751	NM_001049	+	Hypo	genebody			chr13	43785943	43786065	ENOX1	55068	NM_001242863	-	Hyper	genebody
	chr14	41674222	41674359	LRFN5	145581	NM_001330106	+	Hypo	genebody			chr13	43785943	43786065	ENOX1	55068	NM_001347963	-	Hyper	genebody
	chr14	41674222	41674359	LRFN5	145581	NM_001346173	+	Hypo	genebody			chr13	43785943	43786065	ENOX1	55068	NM_001347964	-	Hyper	genebody
	chr14	41674222	41674359	LRFN5	145581	NM_001346175	+	Hypo	genebody			chr13	43785943	43786065	ENOX1	55068	NM_001347965	-	Hyper	genebody
	chr14	41674222	41674359	LRFN5	145581	NM_152447	+	Hypo	genebody			chr13	43785943	43786065	ENOX1	55068	NM_001347966	-	Hyper	genebody
	chr14	41674222	41674359	LRFN5	145581	NR_144388	+	Hypo	genebody			chr13	43785943	43786065	ENOX1	55068	NM_001347967	-	Hyper	genebody
	chr14	41674222	41674359	LRFN5	145581	NR_144389	+	Hypo	genebody			chr13	43785943	43786065	ENOX1	55068	NM_001347968	-	Hyper	genebody
	chr14	47079769	47079856	MDGA2	161357	NM_182830	-	Hypo	genebody			chr13	43785943	43786065	ENOX1	55068	NM_001347969	-	Hyper	genebody
	chr14	47079769	47079856	MDGA2	161357	NM_001113498	-	Hypo	genebody			chr13	43785943	43786065	ENOX1	55068	NM_001347970	-	Hyper	genebody
	chr14	47079769	47079856	MDGA2	161357	NR_103766	-	Hypo	genebody			chr13	43785943	43786065	ENOX1	55068	NM_001347971	-	Hyper	genebody
	chr14	54883330	54883402	GCH1	2643	NM_001024024	-	Hypo	genebody			chr13	43785943	43786065	ENOX1	55068	NM_017993	-	Hyper	genebody
	chr14	54883330	54883402	GCH1	2643	NM_000161	-	Hypo	genebody			chr13	49496446	49496630	SETDB2-PHF11	107303344	NM_001320727	+	Hyper	genebody
	chr14	54883330	54883402	GCH1	2643	NM_001024070	-	Hypo	genebody			chr13	49496446	49496630	SETDB2-PHF11	107303344	NR_135324	+	Hyper	genebody
	chr14	54883330	54883402	GCH1	2643	NM_001024071	-	Hypo	genebody			chr13	49496446	49496630	PHF11	51131	NM_001040443	+	Hyper	genebody
	chr14	54966109	54966289	WDHD1	11169	NM_001008396	-	Hypo	genebody			chr13	49496446	49496630	PHF11	51131	NR_135322	+	Hyper	genebody
	chr14	54966109	54966289	WDHD1	11169	NM_007086	-	Hypo	genebody			chr13	49496446	49496630	PHF11	51131	NR_135323	+	Hyper	genebody
	chr14	59354082	59354217	DAAM1	23002	NM_014992	+	Hypo	genebody			chr13	52659888	52659953	SUGT1	10910	NM_001130912	+	Hyper	genebody
	chr14	59354082	59354217	DAAM1	23002	NM_001270520	+	Hypo	genebody			chr13	52659888	52659953	SUGT1	10910	NM_001320831	+	Hyper	genebody
	chr14	63518939	63519043	PPP2R5E	5529	NM_001354926	-	Hypo	genebody			chr13	52659888	52659953	SUGT1	10910	NM_006704	+	Hyper	genebody
	chr14	63518939	63519043	PPP2R5E	5529	NM_001282179	-	Hypo	genebody			chr13	67122548	67122698	PCDH9	5101	NM_001318372	-	Hyper	genebody
	chr14	63518939	63519043	PPP2R5E	5529	NM_001282180	-	Hypo	genebody			chr13	67122548	67122698	PCDH9	5101	NM_001318373	-	Hyper	genebody
	chr14	63518939	63519043	PPP2R5E	5529	NM_006246	-	Hypo	genebody			chr13	67122548	67122698	PCDH9	5101	NM_020403	-	Hyper	genebody
	chr14	63518939	63519043	PPP2R5E	5529	NR_104104	-	Hypo	genebody			chr13	67122548	67122698	PCDH9	5101	NM_203487	-	Hyper	genebody
	chr14	64527574	64527642	ZBTB1	22890	NM_014950	+	Hypo	genebody			chr13	75636987	75637038	LMO7	4008	NM_005358	+	Hyper	genebody
	chr14	64527574	64527642	LOC102723809	102723809	NR_110550	-	Hypo	genebody			chr13	75636987	75637038	LMO7	4008	NM_001306080	+	Hyper	genebody
	chr14	69055278	69055344	DCAF5	8816	NM_003861	-	Hypo	genebody			chr13	94276513	94277087	GPC6	10082	NM_005708	+	Hyper	genebody
	chr14	69055278	69055344	DCAF5	8816	NM_001284207	-	Hypo	genebody			chr13	94711353	94711492	SOX21	11166	NM_007084	-	Hyper	genebody
	chr14	69055278	69055344	DCAF5	8816	NM_001284206	-	Hypo	genebody			chr13	99242432	99242482	UBAC2	337867	NM_001144072	+	Hyper	genebody
	chr14	70798667	70798720	MAP3K9	4293	NM_001284230	-	Hypo	genebody			chr13	99242432	99242482	UBAC2	337867	NM_177967	+	Hyper	genebody
	chr14	70798667	70798720	MAP3K9	4293	NM_033141	-	Hypo	genebody			chr13	99242432	99242482	UBAC2	337867	NR_026644	+	Hyper	genebody
	chr14	70993182	70993317	PCNX1	22990	NM_001308160	+	Hypo	genebody			chr13	99970658	99970848	ZIC5	85416	NM_033132	-	Hyper	genebody
	chr14	70993182	70993317	PCNX1	22990	NM_014982	+	Hypo	genebody			chr13	99970658	99970848	ZIC5	85416	NR_146224	-	Hyper	genebody
	chr14	72059977	72060114	RGS6	9628	NM_001204423	+	Hypo	genebody			chr13	101415767	101415827	NALCN	259232	NM_001350748	-	Hyper	genebody
	chr14	72059977	72060114	RGS6	9628	NM_001370270	+	Hypo	genebody			chr13	101415767	101415827	NALCN	259232	NM_001350749	-	Hyper	genebody
	chr14	72059977	72060114	RGS6	9628	NM_001370289	+	Hypo	genebody			chr13	101415767	101415827	NALCN	259232	NM_001350750	-	Hyper	genebody
	chr14	72059977	72060114	RGS6	9628	NM_001204424	+	Hypo	genebody			chr13	101415767	101415827	NALCN	259232	NM_001350751	-	Hyper	genebody
	chr14	72059977	72060114	RGS6	9628	NM_001370273	+	Hypo	genebody			chr13	101415767	101415827	NALCN	259232	NM_052867	-	Hyper	genebody
	chr14	72059977	72060114	RGS6	9628	NM_001370275	+	Hypo	genebody			chr13	101654693	101655073	ITGBL1	9358	NM_001271755	+	Hyper	genebody
	chr14	72059977	72060114	RGS6	9628	NM_001370280	+	Hypo	genebody			chr13	101654693	101655073	ITGBL1	9358	NM_004791	+	Hyper	genebody
	chr14	72059977	72060114	RGS6	9628	NM_001370282	+	Hypo	genebody			chr13	101654693	101655073	ITGBL1	9358	NM_001271754	+	Hyper	genebody
	chr14	72059977	72060114	RGS6	9628	NM_001370286	+	Hypo	genebody			chr13	101654693	101655073	ITGBL1	9358	NM_001271756	+	Hyper	genebody
	chr14	72059977	72060114	RGS6	9628	NM_001370287	+	Hypo	genebody			chr13	102394579	102394684	FGF14-AS2	283481	NR_036487	+	Hyper	genebody
	chr14	72059977	72060114	RGS6	9628	NM_001370291	+	Hypo	genebody			chr13	102394579	102394684	FGF14	2259	NM_175929	-	Hyper	genebody
	chr14	72059977	72060114	RGS6	9628	NM_001370292	+	Hypo	genebody			chr13	102394579	102394684	FGF14	2259	NM_001321939	-	Hyper	genebody
	chr14	72059977	72060114	RGS6	9628	NM_001370294	+	Hypo	genebody			chr13	102394579	102394684	FGF14	2259	NM_001321940	-	Hyper	genebody
	chr14	72059977	72060114	RGS6	9628	NM_001204416	+	Hypo	genebody			chr13	102394579	102394684	FGF14	2259	NM_001321941	-	Hyper	genebody
	chr14	72059977	72060114	RGS6	9628	NM_001204417	+	Hypo	genebody			chr13	102394579	102394684	FGF14	2259	NM_001321942	-	Hyper	genebody
	chr14	72059977	72060114	RGS6	9628	NM_001204418	+	Hypo	genebody			chr13	102394579	102394684	FGF14	2259	NM_001321943	-	Hyper	genebody
	chr14	72059977	72060114	RGS6	9628	NM_001204419	+	Hypo	genebody			chr13	102394579	102394684	FGF14	2259	NM_001321944	-	Hyper	genebody
	chr14	72059977	72060114	RGS6	9628	NM_001204420	+	Hypo	genebody			chr13	102394579	102394684	FGF14	2259	NM_001321949	-	Hyper	genebody
	chr14	72059977	72060114	RGS6	9628	NM_001204421	+	Hypo	genebody			chr13	102394579	102394684	FGF14	2259	NM_001321937	-	Hyper	genebody
	chr14	72059977	72060114	RGS6	9628	NM_001204422	+	Hypo	genebody			chr13	102394579	102394684	FGF14	2259	NM_001321938	-	Hyper	genebody
	chr14	72059977	72060114	RGS6	9628	NM_001370272	+	Hypo	genebody			chr13	102394579	102394684	FGF14	2259	NM_001321945	-	Hyper	genebody
	chr14	72059977	72060114	RGS6	9628	NM_001370274	+	Hypo	genebody			chr13	102394579	102394684	FGF14	2259	NM_001321946	-	Hyper	genebody
	chr14	72059977	72060114	RGS6	9628	NM_001370276	+	Hypo	genebody			chr13	102394579	102394684	FGF14	2259	NM_001321947	-	Hyper	genebody
	chr14	72059977	72060114	RGS6	9628	NM_001370278	+	Hypo	genebody			chr13	102394579	102394684	FGF14	2259	NM_001321948	-	Hyper	genebody
	chr14	72059977	72060114	RGS6	9628	NM_001370279	+	Hypo	genebody			chr13	102831855	102831969	BIVM	54841	NM_001159596	+	Hyper	genebody
	chr14	72059977	72060114	RGS6	9628	NM_001370281	+	Hypo	genebody			chr13	102831855	102831969	BIVM	54841	NM_017693	+	Hyper	genebody
	chr14	72059977	72060114	RGS6	9628	NM_001370283	+	Hypo	genebody			chr13	102831855	102831969	BIVM-ERCC5	100533467	NM_001204425	+	Hyper	genebody
	chr14	72059977	72060114	RGS6	9628	NM_001370290	+	Hypo	genebody			chr13	106534397	106534604	EFNB2	1948	NM_004093	-	Hyper	genebody
	chr14	72059977	72060114	RGS6	9628	NM_004296	+	Hypo	genebody			chr13	109153529	109153745	MYO16	23026	NM_015011	+	Hyper	genebody
	chr14	72059977	72060114	RGS6	9628	NR_135235	+	Hypo	genebody			chr13	109153529	109153745	MYO16	23026	NM_001198950	+	Hyper	genebody
	chr14	72059977	72060114	RGS6	9628	NM_001370271	+	Hypo	genebody			chr13	110704444	110704732	CARS2	79587	NM_001352252	-	Hyper	genebody
	chr14	72059977	72060114	RGS6	9628	NM_001370277	+	Hypo	genebody			chr13	110704444	110704732	CARS2	79587	NR_147941	-	Hyper	genebody
	chr14	72059977	72060114	RGS6	9628	NM_001370284	+	Hypo	genebody			chr13	110704444	110704732	CARS2	79587	NM_024537	-	Hyper	genebody
	chr14	72059977	72060114	RGS6	9628	NM_001370288	+	Hypo	genebody			chr13	110704444	110704732	CARS2	79587	NR_147942	-	Hyper	genebody
	chr14	72059977	72060114	RGS6	9628	NM_001370293	+	Hypo	genebody			chr13	110704444	110704732	CARS2	79587	NM_001352253	-	Hyper	genebody
	chr14	72689770	72690159	DPF3	8110	NM_001280542	-	Hypo	genebody			chr13	112988845	112988924	MCF2L	23263	NM_001112732	+	Hyper	genebody
	chr14	72689770	72690159	DPF3	8110	NM_001280544	-	Hypo	genebody			chr13	112988845	112988924	MCF2L	23263	NM_001366644	+	Hyper	genebody
	chr14	72689770	72690159	DPF3	8110	NM_001280543	-	Hypo	genebody			chr13	112988845	112988924	MCF2L	23263	NM_001320816	+	Hyper	genebody
	chr14	72689770	72690159	DPF3	8110	NM_012074	-	Hypo	genebody			chr13	113363551	113363601	GRTP1	79774	NM_024719	-	Hyper	genebody
	chr14	73237830	73237881	PAPLN	89932	NM_173462	+	Hypo	genebody			chr13	113363551	113363601	GRTP1	79774	NM_001286733	-	Hyper	genebody
	chr14	73237830	73237881	PAPLN	89932	NR_158677	+	Hypo	genebody			chr13	113363551	113363601	GRTP1	79774	NM_001286732	-	Hyper	genebody
	chr14	73237830	73237881	PAPLN	89932	NR_158678	+	Hypo	genebody			chr13	113793587	113793720	TMEM255B	348013	NM_182614	+	Hyper	genebody
	chr14	74955385	74955477	PGF	5228	NM_001207012	-	Hypo	genebody			chr13	113793587	113793720	TMEM255B	348013	NM_001348663	+	Hyper	genebody
	chr14	74955385	74955477	PGF	5228	NM_001293643	-	Hypo	genebody			chr13	114005097	114005191	RASA3	22821	NM_001320822	-	Hyper	genebody
	chr14	74955385	74955477	PGF	5228	NM_002632	-	Hypo	genebody			chr13	114005097	114005191	RASA3	22821	NM_001320821	-	Hyper	genebody
	chr14	75662346	75662427	TTLL5	23093	NM_015072	+	Hypo	genebody			chr13	114005097	114005191	RASA3	22821	NM_007368	-	Hyper	genebody
	chr14	90062119	90062247	KCNK13	56659	NM_022054	+	Hypo	genebody			chr14	23406646	23407034	MYH6	4624	NM_002471	-	Hyper	genebody
	chr14	99270036	99270086	BCL11B	64919	NM_001282237	-	Hypo	genebody			chr14	24046455	24047073	DHRS4L1	728635	NR_102689	+	Hyper	genebody
	chr14	99270036	99270086	BCL11B	64919	NM_001282238	-	Hypo	genebody			chr14	24046455	24047073	DHRS4L1	728635	NR_102691	+	Hyper	genebody
	chr14	99270036	99270086	BCL11B	64919	NM_022898	-	Hypo	genebody			chr14	24046455	24047073	DHRS4L1	728635	NR_102692	+	Hyper	genebody
	chr14	99270036	99270086	BCL11B	64919	NM_138576	-	Hypo	genebody			chr14	24046455	24047073	DHRS4L1	728635	NR_102693	+	Hyper	genebody
	chr14	103521269	103521417	CKB	1152	NM_001362531	-	Hypo	genebody			chr14	24046455	24047073	DHRS4L1	728635	NR_102694	+	Hyper	genebody
	chr14	103521269	103521417	CKB	1152	NM_001823	-	Hypo	genebody			chr14	24046455	24047073	DHRS4	10901	NM_001282987	+	Hyper	genebody
[truncated: 2,885 more rows]

## Sheet: supplementary dataset 2
Gene ID	Gene Symbol	Log2 (KD/Ctrl)	Qvalue (KD/Ctrl)
8848	TSC22D1	0.76142	3.83747e-41
375757	SWI5	0.584813	1.86311e-07
5298	PI4KB	0.165351	0.00285997
59344	ALOXE3	1.02795	0.000506037
56938	ARNTL2	0.406074	8.36498e-07
1789	DNMT3B	0.380172	0.00430765
8539	API5	-0.28822	1.14588e-07
51754	TMEM8B	0.807899	4.67606e-06
57148	RALGAPB	0.316765	3.36922e-09
3064	HTT	0.396685	3.47522e-14
124790	HEXIM2	0.885566	0.00226341
7011	TEP1	0.702569	9.86292e-08
6453	ITSN1	-0.177555	0.00930891
134147	CMBL	0.544463	1.71912e-07
7913	DEK	-0.251276	2.20278e-07
8165	AKAP1	-0.358611	2.39414e-06
120939	TMEM52B	-2.64	0.0186471
25903	OLFML2B	1.17607	0.00400883
153201	SLC36A2	-1.24016	0.0219566
9784	SNX17	0.282065	2.23555e-06
89796	NAV1	1.03634	1.5796e-24
26156	RSL1D1	-0.347077	6.69469e-15
159013	CXorf38	0.416865	2.74736e-10
56262	LRRC8A	0.339493	4.1938e-07
23731	TMEM245	-0.144703	0.0176296
6198	RPS6KB1	-0.160469	0.0406086
9637	FEZ2	-0.201257	0.0011871
52	ACP1	-0.439737	1.65146e-14
642	BLMH	-0.583698	1.87748e-13
134637	ADAT2	-0.329691	0.0275072
79885	HDAC11	0.465353	0.0025385
2146	EZH2	-0.261372	5.61328e-06
9463	PICK1	0.441045	0.00124538
55341	LSG1	-0.144553	0.0115566
81611	ANP32E	-0.495123	3.60971e-27
144455	E2F7	0.203557	0.00204456
55829	SELENOS	-0.228993	0.00741987
5537	PPP6C	-0.306554	2.95561e-09
5264	PHYH	1.08151	5.85387e-37
85395	FAM207A	-0.523368	7.85781e-09
84836	ABHD14B	0.991186	2.13677e-34
224	ALDH3A2	-0.348836	1.08861e-10
310	ANXA7	-0.173151	0.010121
23293	SMG6	0.203238	0.0160418
100996741	100996741	0.798489	0.000244235
219988	PATL1	0.11337	0.0273897
5866	RAB3IL1	0.519162	0.0042855
4133	MAP2	0.998496	0.00725266
5683	PSMA2	-0.190713	0.00848092
811	CALR	-0.689672	7.5097e-75
10251	SPRY3	1.13366	2.90848e-05
22919	MAPRE1	-0.287147	4.8579e-09
2280	FKBP1A	-0.126889	0.00181098
3956	LGALS1	0.487018	1.57318e-17
23080	AVL9	0.269409	0.000593034
7335	UBE2V1	-0.199349	7.47099e-06
84304	NUDT22	0.533257	0.000136886
27063	ANKRD1	-0.440287	1.72257e-15
1846	DUSP4	1.4367	1.06493e-11
81545	FBXO38	-0.183781	0.0456259
2909	ARHGAP35	-0.361828	1.41369e-10
7414	VCL	-0.234593	7.01217e-11
11190	CEP250	0.339907	2.99959e-06
1997	ELF1	0.273165	4.64806e-05
51029	DESI2	-0.150485	0.0118706
4664	NAB1	-0.302956	0.00109168
121053	C12orf45	-0.81761	3.76314e-09
121268	RHEBL1	0.587755	0.00527582
51605	TRMT6	-0.275429	7.91843e-06
284656	EPHA10	0.507378	0.0156328
5420	PODXL	0.617901	4.33923e-27
22936	ELL2	0.536679	1.81782e-16
9236	CCPG1	0.493476	3.74359e-10
3097	HIVEP2	0.16058	0.0394807
9235	IL32	-0.189692	0.000112848
51092	SIDT2	0.34067	0.00476579
10527	IPO7	-0.562534	3.93075e-34
3182	HNRNPAB	-0.57815	1.00583e-53
9861	PSMD6	-0.493122	3.03542e-15
78996	CYREN	-0.173729	0.01494
58485	TRAPPC1	0.308373	1.95956e-06
79640	C22orf46	0.775496	2.36589e-11
5791	PTPRE	0.928949	8.19316e-05
3980	LIG3	-0.636961	4.1159e-14
64499	TPSB2	2.10674	0.0303011
6434	TRA2B	-0.467033	1.48103e-33
9097	USP14	-0.314775	5.04157e-11
2017	CTTN	-0.178633	1.21722e-05
4779	NFE2L1	0.370616	8.84383e-25
627	BDNF	-0.319045	0.0141857
56521	DNAJC12	1.47819	0.00312037
23216	TBC1D1	-0.133739	0.0472004
8091	HMGA2	0.241986	0.00451473
23167	EFR3A	0.135461	0.039708
79142	PHF23	-0.168466	0.03735
27	ABL2	0.200533	0.000479396
7936	NELFE	0.134657	0.0466175
9762	LZTS3	1.17582	2.97154e-30
334	APLP2	0.357882	3.48019e-29
5987	TRIM27	-0.339118	7.53791e-07
23344	ESYT1	0.157445	0.00112447
25822	DNAJB5	0.534075	0.000366246
2778	GNAS	0.167745	7.88085e-06
1639	DCTN1	-0.106744	0.0215592
23770	FKBP8	0.319562	1.38392e-08
1982	EIF4G2	-0.412292	1.842e-24
51493	RTCB	-0.26862	1.86173e-05
23767	FLRT3	1.46884	0.00655477
90806	ANGEL2	-0.228673	0.0157437
2806	GOT2	-0.416403	3.29728e-23
90639	COX19	0.372587	0.00256246
57410	SCYL1	-0.287225	9.06429e-07
26056	RAB11FIP5	0.303471	1.03653e-05
219899	TBCEL	0.516075	6.98838e-08
79959	CEP76	-0.363531	0.000218173
64324	NSD1	-0.14536	0.0173374
80013	MINDY3	0.20451	0.0171653
23243	ANKRD28	-0.199202	0.00251828
6046	BRD2	0.0862708	0.0291375
79600	TCTN1	0.200402	0.0408143
6135	RPL11	-0.656294	2.73117e-47
23262	PPIP5K2	-0.225839	0.00404059
7378	UPP1	1.70376	1.28742e-236
51700	CYB5R2	1.34208	7.23812e-05
10224	ZNF443	0.803976	0.0448401
4967	OGDH	-0.175138	0.00105421
85465	SELENOI	-0.252212	7.00954e-05
26118	WSB1	-0.285283	2.4355e-07
261726	TIPRL	-0.240635	6.945e-05
100288142	NBPF20	-0.409392	0.000179696
207	AKT1	-0.252787	1.86234e-05
219285	SAMD9L	1.05422	8.16922e-15
3843	IPO5	-0.354938	2.46455e-13
57567	ZNF319	0.565681	6.03418e-07
26579	MYEOV	-0.181061	0.00717113
50854	C6orf48	-0.146876	0.0453498
85019	TMEM241	-0.461305	0.000479919
9444	QKI	-0.246767	4.33815e-08
5813	PURA	-0.363295	2.81223e-07
1102	RCBTB2	1.21059	1.25488e-08
54865	GPATCH4	-0.203715	0.000198215
2956	MSH6	-0.346536	4.41769e-13
348487	FAM131C	0.781764	0.0388661
7422	VEGFA	0.536504	9.12329e-14
23114	NFASC	1.72368	0.0484545
57647	DHX37	-0.51089	1.42378e-15
9788	MTSS1	0.451871	0.0369708
3750	KCND1	1.06923	0.000108025
339804	C2orf74	0.423907	0.00583349
51585	PCF11	-0.559048	5.79898e-12
1213	CLTC	-0.110782	0.0243274
6604	SMARCD3	1.43992	8.80185e-06
84444	DOT1L	-0.824972	5.13453e-25
7693	ZNF134	0.348119	0.000199552
1933	EEF1B2	-0.545979	1.11344e-28
2627	GATA6	0.960037	8.61179e-08
23250	ATP11A	0.297149	5.04093e-06
83605	CCM2	0.46918	9.87523e-06
2246	FGF1	1.01146	3.16356e-22
65980	BRD9	-0.254884	9.04927e-06
7170	TPM3	-0.306993	4.11686e-19
9320	TRIP12	-0.177793	0.000832759
51523	CXXC5	0.473088	0.000927203
51593	SRRT	-0.62517	2.09452e-36
51451	LCMT1	0.222459	0.0479107
10391	CORO2B	1.50264	0.00063654
84448	ABLIM2	1.26712	0.0499829
81848	SPRY4	0.46014	1.75751e-14
79718	TBL1XR1	-0.228805	0.000193604
23193	GANAB	-0.146957	0.000230383
3516	RBPJ	-0.741066	5.72853e-41
23253	ANKRD12	-0.42688	1.01056e-05
23640	HSPBP1	-0.200328	0.0246355
115353	LRRC42	0.259872	0.000719478
23384	SPECC1L	0.214636	0.00238292
727866	FAM156B	-0.305043	0.00573125
5713	PSMD7	-0.342038	2.71081e-12
5283	PIGH	-0.323036	0.0387401
84316	NAA38	-0.493593	0.000467465
6249	CLIP1	0.239688	3.21761e-07
51019	WASHC3	0.536622	2.80789e-07
3995	FADS3	0.47128	1.08815e-05
7153	TOP2A	0.117723	0.0141716
6628	SNRPB	-0.579954	1.51068e-37
389	RHOC	0.216052	2.18635e-05
55008	HERC6	0.490952	9.87094e-06
54821	ERCC6L	-0.301409	0.00383528
7752	ZNF200	0.245021	0.0236773
51343	FZR1	-0.367138	5.04976e-06
145567	TTC7B	0.139237	0.0295759
57604	TRMT9B	-0.726673	0.00247987
2332	FMR1	-0.302879	8.55164e-06
8895	CPNE3	-0.297052	1.87579e-09
57657	HCN3	0.605865	0.00916398
92689	FAM114A1	0.370413	5.57634e-05
2643	GCH1	0.470352	0.0129387
64787	EPS8L2	0.901785	5.51472e-17
94239	H2AFV	-0.232485	0.000255609
51322	WAC	-0.114299	0.0103469
3298	HSF2	-0.280972	0.000549674
8241	RBM10	-0.166271	0.0176793
3939	LDHA	-0.448742	3.2417e-27
80323	CCDC68	1.01283	9.0597e-08
3096	HIVEP1	0.424106	1.26353e-05
8409	UXT	-0.513295	1.16165e-14
84154	RPF2	-0.236793	3.46301e-05
2869	GRK5	0.649611	0.00292147
285966	TCAF2	-0.477274	7.0754e-05
3267	AGFG1	-0.179349	0.00280669
255967	PAN3	-0.579226	4.6041e-12
25855	BRMS1	-0.310248	6.70202e-05
9917	FAM20B	-0.281188	3.62166e-05
5527	PPP2R5C	0.190416	0.000754449
55719	SLF2	0.210071	0.0272881
2776	GNAQ	-0.687491	1.13346e-30
129303	TMEM150A	0.574745	0.00032217
56916	SMARCAD1	-0.22699	0.00372304
221937	FOXK1	-0.387515	1.09028e-07
3364	HUS1	0.59422	3.21753e-13
55632	G2E3	-0.431177	1.00966e-06
51643	TMBIM4	-0.249178	0.00892229
11328	FKBP9	0.626293	2.80526e-29
121227	LRIG3	-0.284969	0.00758123
821	CANX	-0.527679	2.07202e-55
4204	MECP2	0.13888	0.0377696
79676	OGFOD2	0.403183	0.0118605
9688	NUP93	-0.284175	1.27398e-08
222166	MTURN	0.412089	0.00609167
831	CAST	0.109026	0.0170712
25941	TPGS2	0.137459	0.00620007
93664	CADPS2	-0.766654	9.22112e-14
57476	GRAMD1B	0.716464	1.29063e-07
57211	ADGRG6	0.476416	5.92711e-18
8482	SEMA7A	1.12475	8.85989e-11
79048	SECISBP2	-0.419094	7.84758e-05
54991	C1orf159	-0.4175	0.00337001
4927	NUP88	-0.311546	1.26465e-07
4678	NASP	-0.611584	5.97554e-37
987	LRBA	0.252483	0.00127144
51764	GNG13	-4.3317	0.0415405
101929895	LOC101929895	0.376043	0.0220703
10474	TADA3	0.434564	4.98911e-15
51729	WBP11	-0.104138	0.0389544
3588	IL10RB	0.872221	1.303e-17
126259	TMIGD2	-1.70227	0.0255317
6709	SPTAN1	-0.112979	0.00362094
144110	TMEM86A	1.11464	0.000897878
26993	AKAP8L	-0.425035	6.48936e-09
9060	PAPSS2	0.48887	2.4424e-08
9325	TRIP4	0.273505	0.0355367
5709	PSMD3	-0.364975	8.21021e-14
51067	YARS2	-0.240745	0.00151819
7469	NELFA	-0.371307	2.37753e-05
800	CALD1	-0.275857	4.52054e-09
157753	TMEM74	-0.920166	0.0459586
57700	FAM160B1	-0.329358	0.00158277
23312	DMXL2	0.368029	0.000308075
30011	SH3KBP1	0.408861	3.40243e-18
80216	ALPK1	0.75001	2.93749e-07
79691	QTRT2	-0.169113	0.0163958
9877	ZC3H11A	-0.156917	0.00113975
4297	KMT2A	0.265448	1.09414e-05
10592	SMC2	-0.395756	1.20417e-10
57683	ZDBF2	0.437151	0.000658681
9699	RIMS2	-0.405879	7.42081e-11
3638	INSIG1	-0.754236	2.36819e-18
4281	MID1	0.23683	0.0199491
5832	ALDH18A1	-1.12445	1.00545e-95
2287	FKBP3	0.37765	4.27003e-07
6651	SON	-0.339512	1.27519e-18
115948	CCDC151	2.02026	0.0378214
27000	DNAJC2	-0.582192	5.22742e-22
144132	DNHD1	-0.598744	0.0394561
7408	VASP	-0.461101	2.52426e-20
57178	ZMIZ1	-0.342734	0.00764136
4710	NDUFB4	-0.411824	3.09366e-07
55193	PBRM1	-0.11978	0.0447632
5048	PAFAH1B1	-0.118728	0.0325768
5600	MAPK11	0.698043	2.67903e-05
79591	ARMH3	0.497201	1.16796e-08
9542	NRG2	1.31083	0.000488999
6484	ST3GAL4	0.547198	1.28937e-13
51310	SLC22A17	2.06941	2.78923e-06
10516	FBLN5	0.769792	3.60037e-10
80145	THOC7	-0.290791	1.95141e-05
6152	RPL24	-0.43241	1.20885e-20
159195	USP54	0.2232	0.0203902
79993	ELOVL7	0.454117	8.91533e-06
4254	KITLG	0.732552	7.04383e-06
1953	MEGF6	1.15949	0.00946217
55789	DEPDC1B	-0.837633	5.65638e-33
3756	KCNH1	1.81223	0.0387409
79596	RNF219	-0.238882	0.0129387
56920	SEMA3G	0.684556	0.0233587
81565	NDEL1	0.227261	0.003784
55835	CENPJ	-0.326138	7.20841e-05
834	CASP1	1.72441	0.00175391
10040	TOM1L1	0.226562	0.000405076
908	CCT6A	-0.463044	6.18795e-30
9562	MINPP1	0.347189	0.0115849
64753	CCDC136	1.47117	0.00172881
10989	IMMT	-0.178037	0.000721875
126382	NR2C2AP	-0.271773	0.0493498
55602	CDKN2AIP	0.172559	0.0369601
8833	GMPS	-0.40669	4.96543e-15
29101	SSU72	-0.157098	0.0271128
1435	CSF1	0.686296	8.03641e-09
9746	CLSTN3	0.702563	0.000701362
9644	SH3PXD2A	0.600246	9.34814e-07
3059	HCLS1	1.76792	0.0255679
23225	NUP210	0.325538	1.77394e-15
51646	YPEL5	0.448029	1.84592e-07
9993	DGCR2	0.186814	0.0474943
7553	ZNF7	0.358819	7.07645e-05
10936	GPR75	-1.02042	0.00830735
55681	SCYL2	-0.143204	0.0233091
22933	SIRT2	0.298123	0.000465991
11215	AKAP11	0.265027	0.000704511
22859	ADGRL1	-0.676426	2.06137e-08
51226	COPZ2	1.49561	6.7862e-06
49854	ZBTB21	0.466674	7.04517e-07
57458	TMCC3	1.00584	8.23313e-08
728113	ANXA8L1	1.6005	0.00848436
57060	PCBP4	0.648743	2.89477e-16
29952	DPP7	0.425153	1.18895e-08
5532	PPP3CB	-0.473267	2.48871e-06
3707	ITPKB	0.771485	0.00100446
10652	YKT6	-0.128444	0.0278105
6747	SSR3	-0.293889	4.00984e-12
56261	GPCPD1	0.840482	1.09812e-32
55591	VEZT	0.123055	0.0341412
3728	JUP	0.812659	2.23834e-30
56342	PPAN	-0.383471	4.2417e-06
2194	FASN	-0.638891	6.63927e-39
79631	EFL1	0.236308	0.00769625
254394	MCM9	-0.387989	0.00783885
6339	SCNN1D	1.54046	0.0317143
6222	RPS18	-0.418141	2.01045e-21
8897	MTMR3	0.282241	0.000574951
375449	MAST4	0.437164	0.000273265
5025	P2RX4	1.35869	6.23962e-22
23315	SLC9A8	0.324157	0.0171316
151195	CCNYL1	-0.206803	0.0442978
7247	TSN	-0.17247	0.00268665
3550	IK	-0.39023	8.99743e-14
63827	BCAN	1.84254	3.32178e-28
29965	CDIP1	-0.247599	0.00212765
2288	FKBP4	-0.683371	3.09568e-52
60559	SPCS3	-0.740429	2.92007e-57
7975	MAFK	-0.475111	7.21539e-05
91283	MSANTD3	-0.321617	3.05345e-09
8886	DDX18	-0.456222	4.00405e-19
2717	GLA	-0.276432	0.00184471
79155	TNIP2	0.212046	0.00187007
342346	C16orf96	2.17293	0.00725737
51780	KDM3B	-0.188563	0.000956445
79047	KCTD15	-0.946598	2.1478e-19
54994	GID8	-0.195902	0.00676179
481	ATP1B1	-0.439548	1.77676e-13
54892	NCAPG2	-0.133903	0.0196407
3611	ILK	-0.338582	9.50488e-13
7416	VDAC1	-0.491353	3.56335e-35
50814	NSDHL	-0.418677	6.67961e-09
933	CD22	1.60939	0.000782582
6161	RPL32	-0.460042	4.34607e-22
103910	MYL12B	-0.187117	0.00100944
57720	GPR107	0.458189	8.98626e-17
81631	MAP1LC3B	0.383944	3.68233e-15
23137	SMC5	-0.220745	0.0252549
1031	CDKN2C	-0.544236	5.40384e-07
4355	MPP2	0.858524	1.83369e-06
10929	SRSF8	-0.176634	0.033562
5534	PPP3R1	-0.323357	2.23864e-08
8480	RAE1	-0.171158	0.0215432
7561	ZNF14	0.463572	0.0444325
22841	RAB11FIP2	-0.298106	0.00796086
27295	PDLIM3	0.814493	0.00493102
27301	APEX2	-0.152098	0.0366444
7718	ZNF165	0.6862	0.00133967
100506248	PTMAP9	-0.661391	0.0019797
122773	KLHDC1	1.23348	0.0312866
57222	ERGIC1	0.21252	4.11466e-06
286343	LURAP1L	1.04649	0.00111219
2271	FH	-0.638505	2.4349e-24
5333	PLCD1	1.46983	1.00535e-17
55074	OXR1	-0.218505	0.010164
5058	PAK1	0.164653	0.0180184
146206	CARMIL2	0.905662	1.90991e-09
65010	SLC26A6	0.660345	0.00058064
79738	BBS10	0.604296	2.51055e-05
8028	MLLT10	0.175143	0.0218623
4175	MCM6	-0.512326	2.03659e-21
221806	VWDE	0.668826	0.00579101
78988	MRPL57	-0.274189	0.000859362
8741	TNFSF13	0.742578	0.00699513
427	ASAH1	0.212314	0.0323747
56949	XAB2	-0.362311	7.29285e-05
57449	PLEKHG5	0.789893	3.46012e-13
4641	MYO1C	-0.134048	0.00160786
60493	FASTKD5	-0.225488	0.011131
5190	PEX6	-0.31588	0.0259394
5074	PAWR	-0.364061	3.61134e-13
9804	TOMM20	-0.237421	1.73235e-06
10920	COPS8	0.31309	1.75116e-05
116211	TM4SF19	0.980903	1.35455e-28
138639	PTPDC1	0.562658	1.98225e-07
11112	HIBADH	0.260939	0.0134828
2395	FXN	-0.461531	5.00625e-07
7812	CSDE1	-0.123956	0.00654466
11264	PXMP4	0.389866	0.00201507
25841	ABTB2	1.46416	5.32984e-36
79710	MORC4	0.419463	1.32167e-09
51193	ZNF639	-0.220061	0.00151225
64110	MAGEF1	0.287369	0.0051023
9586	CREB5	0.435502	0.000110904
51657	STYXL1	0.297648	0.00189532
26502	NARF	-0.326459	0.00154205
10495	ENOX2	-0.659987	1.57764e-09
3382	ICA1	0.690825	8.88878e-05
57666	FBRSL1	-0.618917	2.55779e-14
3326	HSP90AB1	-0.720756	2.02482e-101
11097	NUPL2	-0.348128	0.0238865
142891	SAMD8	0.31857	4.10721e-05
139411	PTCHD1	-0.874406	0.000145284
5707	PSMD1	-0.180116	0.00256549
116071	BATF2	1.17208	0.000150841
58513	EPS15L1	-0.182627	0.0259523
79913	ACTR5	-0.310563	0.013955
10483	SEC23B	0.226329	0.000116468
8975	USP13	-0.27858	5.05046e-05
6396	SEC13	-0.154822	0.0131409
51263	MRPL30	-0.243504	4.21413e-05
23037	PDZD2	0.866836	0.0351902
5226	PGD	-0.25763	1.53952e-06
5567	PRKACB	0.262547	0.00577997
54495	TMX3	-0.199402	0.0202859
79154	DHRS11	0.490544	0.0026283
26097	CHTOP	-0.370504	2.96878e-11
7169	TPM2	-0.675015	3.79064e-54
293	SLC25A6	-0.795447	8.49644e-88
79149	ZSCAN5A	-0.447609	0.0472312
5917	RARS	-0.314169	2.15394e-09
1340	COX6B1	-0.226279	0.00140496
79671	NLRX1	0.417807	6.39459e-05
148022	TICAM1	0.357663	4.92361e-05
9603	NFE2L3	-0.385458	7.92224e-08
1445	CSK	-0.19388	0.00460409
80115	BAIAP2L2	3.01692	0.000709336
7805	LAPTM5	1.34121	9.75054e-06
1605	DAG1	-0.326175	4.31482e-13
10130	PDIA6	-0.583455	4.49063e-48
8894	EIF2S2	-0.203269	7.0582e-06
84897	TBRG1	0.168858	0.0126575
283078	MKX	1.48414	7.66176e-13
81788	NUAK2	0.393371	0.000160985
960	CD44	0.106892	0.022974
51454	GULP1	-0.49808	0.00267643
79751	SLC25A22	-0.327547	2.69275e-08
57121	LPAR5	2.00914	8.85808e-06
79989	TTC26	0.223439	0.038337
1937	EEF1G	-0.330433	7.14717e-23
84726	PRRC2B	0.19603	4.70444e-06
51406	NOL7	-0.444625	2.79767e-12
55781	RIOK2	-0.220493	0.00561086
84501	SPIRE2	0.82254	2.26427e-06
123283	TARSL2	-0.41761	0.0113965
55127	HEATR1	-0.334394	1.00234e-09
9966	TNFSF15	1.44474	8.81769e-07
2731	GLDC	-0.546688	3.5195e-06
84166	NLRC5	0.898562	0.000483611
51560	RAB6B	0.533027	1.06905e-05
9064	MAP3K6	0.525113	0.00150365
60	ACTB	-1.03014	1.33283e-164
27242	TNFRSF21	0.639401	5.98803e-12
5318	PKP2	-0.390264	1.94875e-14
56647	BCCIP	-0.177519	0.00382462
9144	SYNGR2	-0.348607	4.2108e-09
10521	DDX17	-0.400939	2.11917e-25
27122	DKK3	0.670653	3.70438e-17
6388	SDF2	0.193081	0.0225881
23339	VPS39	0.33554	1.83741e-05
26273	FBXO3	-0.37443	0.00021954
57106	NAT14	0.534084	0.0081728
790955	UQCC3	-0.716411	1.04293e-06
5441	POLR2L	-0.212697	0.000176394
64089	SNX16	0.392989	0.0295625
51386	EIF3L	-0.209393	3.6194e-06
92170	MTG1	0.279596	0.014511
51157	ZNF580	-0.404162	0.00048324
339448	C1orf174	-0.239428	0.0400651
203	AK1	0.4206	9.6635e-08
54989	ZNF770	0.352671	7.83297e-08
2720	GLB1	0.427153	4.18698e-12
2551	GABPA	-0.371699	1.73187e-05
5150	PDE7A	-0.423457	0.000289744
23097	CDK19	0.3855	0.000131337
285855	RPL7L1	-0.270642	4.26828e-11
25924	MYRIP	-0.382817	0.0473206
169714	QSOX2	0.197807	0.00371362
4860	PNP	-0.145078	0.0158364
64599	GIGYF1	-0.208167	0.0311354
6786	STIM1	0.383568	4.51098e-07
81559	TRIM11	-0.523524	1.60696e-07
1052	CEBPD	0.320779	0.00432658
6633	SNRPD2	-0.38133	1.15294e-09
54842	MFSD6	0.429435	0.00126058
29105	CFAP20	-0.149204	0.0277429
84986	ARHGAP19	-0.348489	2.02825e-06
8498	RANBP3	-0.447049	4.31624e-12
1727	CYB5R3	-0.176759	0.00255878
57486	NLN	-0.385768	2.7917e-10
6509	SLC1A4	1.00259	2.54199e-24
5223	PGAM1	-0.244311	2.18378e-08
51012	PRELID3B	-0.258703	1.7781e-07
5431	POLR2B	-0.369981	4.70433e-14
84294	UTP23	-0.205776	0.0143979
6510	SLC1A5	-0.181795	0.000443753
5718	PSMD12	-0.404365	1.37797e-14
4725	NDUFS5	-0.344056	9.45048e-06
4999	ORC2	-0.306064	5.54327e-06
27101	CACYBP	-0.582861	2.90994e-43
121536	AEBP2	-0.197113	0.0193671
79901	CYBRD1	0.566917	1.23692e-19
10946	SF3A3	-0.463582	3.1849e-16
56953	NT5M	1.09579	1.13689e-08
10228	STX6	0.49181	2.01787e-12
54976	C20orf27	-0.209333	0.000169477
3108	HLA-DMA	1.73059	8.8659e-05
79095	C9orf16	0.30814	0.00237422
100996747	LOC100996747	-0.451371	1.23697e-20
4846	NOS3	0.662777	1.07568e-05
9915	ARNT2	1.11735	1.08284e-05
404672	GTF2H5	0.457019	5.88468e-06
55343	SLC35C1	0.255164	0.0222193
5476	CTSA	0.298088	8.77764e-09
29091	STXBP6	0.470591	2.40141e-06
203427	SLC25A43	0.182845	0.0120386
9554	SEC22B	0.195907	0.00989845
55703	POLR3B	-0.351885	2.96325e-05
10333	TLR6	-0.57194	6.52779e-07
114928	GPRASP2	0.372989	0.00105089
8943	AP3D1	-0.246886	4.6322e-08
26061	HACL1	0.163143	0.045822
56912	IFT46	0.778237	6.72457e-09
3276	PRMT1	-0.547772	2.35503e-28
6203	RPS9	-0.492474	1.12688e-28
10398	MYL9	-1.20952	5.13897e-74
9373	PLAA	-0.246051	0.000145626
7453	WARS	0.303101	3.67326e-10
196483	EEF2KMT	-0.194672	0.0310378
5573	PRKAR1A	-0.274193	6.49145e-08
290	ANPEP	2.11919	2.83349e-13
23317	DNAJC13	0.291271	1.54304e-06
6142	RPL18A	-0.799337	1.53931e-49
84451	MAP3K21	-0.347546	0.00081424
6591	SNAI2	1.94223	1.40556e-21
79646	PANK3	-0.319635	5.29582e-05
9948	WDR1	-0.494329	1.13564e-41
3984	LIMK1	0.129378	0.049589
6120	RPE	-0.160807	0.0338606
1345	COX6C	0.170202	0.0312866
7791	ZYX	-0.479647	2.30455e-18
29128	UHRF1	-0.531643	9.03986e-25
25837	RAB26	1.22965	0.000759757
54896	PQLC2	0.731709	5.4245e-12
4157	MC1R	0.8697	0.00336074
10575	CCT4	-0.422453	4.04288e-23
718	C3	2.91747	0.00375165
51171	HSD17B14	0.740114	5.63977e-05
51114	ZDHHC9	0.266031	1.25077e-05
6741	SSB	-0.453197	3.49341e-24
7071	KLF10	0.504371	1.95333e-23
51117	COQ4	0.291782	0.0350612
79575	ABHD8	0.820149	1.03567e-13
9879	DDX46	-0.400118	7.47439e-15
1854	DUT	-0.471534	6.00389e-15
4704	NDUFA9	-0.21472	0.0247037
114991	ZNF618	-0.447623	5.16101e-08
10285	SMNDC1	-0.213303	0.00841116
54537	SHLD2	-0.197129	0.010781
22911	WDR47	0.312443	0.00753843
1431	CS	-0.160039	0.000102639
55718	POLR3E	0.343566	1.03398e-05
4666	NACA	-0.479913	2.17539e-27
5631	PRPS1	-0.36635	2.63034e-12
83648	FAM167A	1.32447	7.76998e-08
57703	CWC22	-0.361236	1.62022e-06
7871	SLMAP	-0.276048	3.3628e-07
689	BTF3	-0.212839	1.39673e-07
65125	WNK1	0.130937	0.0147314
7465	WEE1	-0.520588	2.45928e-12
5245	PHB	-0.306868	2.09564e-11
54498	SMOX	0.925337	3.13313e-12
286077	FAM83H	0.627342	6.17276e-22
54982	CLN6	-0.221419	0.00200905
66036	MTMR9	-0.240645	0.0213423
3014	H2AFX	-0.327003	1.24389e-07
11253	MAN1B1	0.299508	6.30762e-05
29078	NDUFAF4	-0.569239	1.3393e-13
9668	ZNF432	-0.48221	0.0425612
1186	CLCN7	0.206279	0.00833174
9589	WTAP	-0.263831	2.15049e-06
54545	MTMR12	-0.408379	4.04398e-15
8971	H1FX	-0.450122	0.00071936
463	ZFHX3	0.298629	1.56443e-08
8844	KSR1	0.268759	0.00103241
114984	FLYWCH2	0.369358	0.00101137
80000	GREB1L	0.462166	0.00011772
2197	FAU	-0.57771	2.00929e-21
9522	SCAMP1	-0.239374	0.00461972
27074	LAMP3	0.653051	2.41876e-08
10289	EIF1B	0.415952	9.7433e-08
4696	NDUFA3	-0.531201	1.0444e-05
307	ANXA4	0.321288	9.80769e-05
5781	PTPN11	-0.167546	0.000991371
84187	TMEM164	-0.252146	0.00191114
55530	SVOP	-0.99534	0.0460531
2962	GTF2F1	-0.23521	0.000279757
135114	HINT3	0.280869	0.00123868
65005	MRPL9	0.165199	0.0037903
92017	SNX29	0.867042	1.10774e-16
55973	BCAP29	0.212524	0.000375971
25894	PLEKHG4	0.681253	8.26227e-11
54849	DEF8	0.240126	0.0277601
573	BAG1	-0.35766	0.000430403
9126	SMC3	-0.327159	2.59084e-09
55752	2021-09-11	-0.343275	6.79833e-10
80023	NRSN2	0.736174	2.0335e-35
55258	THNSL2	1.12625	8.97062e-07
152579	SCFD2	-0.286889	0.00643173
100101467	ZSCAN30	0.788485	1.65669e-05
1936	EEF1D	-0.510331	2.33346e-27
6560	SLC12A4	0.354742	9.73202e-08
578	BAK1	0.393621	4.26023e-09
130535	KCTD18	0.313323	0.0317358
2707	GJB3	0.376563	2.77861e-09
23168	RTF1	-0.261769	1.44566e-06
440345	NPIPB4	-0.356743	0.0237379
375033	PEAR1	0.537839	8.12335e-19
54431	DNAJC10	-0.212728	5.29145e-05
55858	TMEM165	-0.310703	2.06634e-07
4302	MLLT6	0.141809	0.0104725
23491	CES3	0.596332	0.045665
126328	NDUFA11	-0.511959	1.45209e-09
157506	RDH10	-0.397341	0.00542014
10948	STARD3	0.26858	0.00307908
202374	STK32A	2.58554	4.64514e-14
5269	SERPINB6	0.478661	1.714e-15
7148	TNXB	1.13457	0.00114992
199704	ZNF585A	0.489505	0.000306372
26015	RPAP1	0.416332	1.14588e-07
64792	IFT22	0.437729	1.3477e-06
221468	TMEM217	0.878327	0.00946172
26354	GNL3	-0.41168	5.07503e-18
3183	HNRNPC	-0.346376	1.12832e-19
4000	LMNA	-0.253296	5.42552e-06
8303	SNN	0.5519	0.00632523
9276	COPB2	-0.172504	0.00186626
54904	NSD3	0.190675	0.00163367
5598	MAPK7	0.234416	0.00990537
3575	IL7R	1.85772	5.96919e-08
22870	PPP6R1	-0.36932	4.27488e-13
192668	CYS1	2.02832	0.000116173
6483	ST3GAL2	0.235794	0.00831319
92255	LMBRD2	0.514454	4.17739e-09
4298	MLLT1	-0.325672	1.12935e-07
8467	SMARCA5	-0.257474	2.48452e-06
125950	RAVER1	-0.695154	1.16081e-36
60509	AGBL5	0.539537	2.31304e-12
203069	R3HCC1	-0.5512	1.13271e-08
3693	ITGB5	0.166711	0.011357
116461	TSEN15	0.166893	0.0197825
4651	MYO10	0.832129	6.62261e-41
501	ALDH7A1	0.456991	1.81782e-16
2738	GLI4	0.670867	0.000206364
26005	C2CD3	-0.494816	8.36304e-19
192683	SCAMP5	0.823728	1.02585e-06
10291	SF3A1	-0.506691	9.13628e-27
84336	TMEM101	0.448316	0.00373454
1024	CDK8	-0.471339	3.01333e-09
26959	HBP1	0.292848	0.0262226
9882	TBC1D4	-0.276559	1.3844e-07
400073	C12orf76	1.361	0.000376569
1660	DHX9	-0.609082	1.32612e-45
594	BCKDHB	0.290179	0.0112566
5777	PTPN6	1.58836	1.42146e-07
51341	ZBTB7A	-0.301739	9.47615e-05
26073	POLDIP2	-0.146699	0.000199552
23597	ACOT9	-0.297665	1.58747e-08
10346	TRIM22	2.16334	0.0382583
211	ALAS1	0.104296	0.0367333
4241	MELTF	1.60659	1.75471e-54
221443	OARD1	0.541261	2.47114e-05
11261	CHP1	-0.261821	4.6886e-06
81031	SLC2A10	1.4425	7.87252e-05
7301	TYRO3	0.409521	0.00835191
8880	FUBP1	-0.378003	4.98831e-17
57583	TMEM181	-0.729804	2.50749e-26
25977	NECAP1	0.250217	0.0143684
137695	TMEM68	0.423691	0.000229258
2319	FLOT2	1.10153	1.24634e-153
23327	NEDD4L	0.533131	1.57537e-19
57129	MRPL47	-0.214146	0.00892195
10487	CAP1	-0.127245	0.00835811
11309	SLCO2B1	-2.2389	0.00343957
10449	ACAA2	0.179263	0.0123473
1386	ATF2	0.38531	1.2112e-07
3958	LGALS3	1.23809	4.7609e-24
84288	EFCAB2	0.345204	0.000719197
441027	TMEM150C	0.864992	3.53689e-07
375748	ERCC6L2	-0.486759	4.13542e-11
93380	MMGT1	-0.244853	0.000317107
22893	BAHD1	-0.230906	0.0162958
6232	RPS27	-0.527815	5.08199e-27
8904	CPNE1	-0.275446	1.0103e-05
22995	CEP152	-0.26193	0.0474943
8061	FOSL1	-0.426247	3.26454e-24
91662	NLRP12	-1.82016	0.0164306
5094	PCBP2	-0.332299	1.54225e-22
8816	DCAF5	0.485999	4.55487e-10
79657	RPAP3	-0.426022	3.87036e-10
23741	EID1	-0.405422	6.95415e-12
57092	PCNP	-0.122279	0.0405081
286336	FAM78A	0.558341	0.0145858
167227	DCP2	-0.519206	5.22365e-09
27185	DISC1	1.18855	0.000272977
1540	CYLD	0.200162	0.000784591
272	AMPD3	2.60196	7.57457e-06
54880	BCOR	0.167701	0.0203092
81930	KIF18A	-0.29556	0.00241157
23484	LEPROTL1	0.267785	0.00174144
5203	PFDN4	-0.510104	2.03729e-15
378108	TRIM74	-0.306728	0.000113112
30836	DNTTIP2	-0.396409	5.47272e-09
4957	ODF2	-0.137395	0.0375523
150290	DUSP18	0.425351	0.0480719
150275	CCDC117	-0.604847	2.46993e-11
3320	HSP90AA1	-0.54896	6.30083e-38
3795	KHK	0.876115	9.96363e-05
79693	YRDC	-0.23339	0.00690219
9883	POM121	-0.525432	2.78321e-32
10067	SCAMP3	0.123157	0.037809
59084	ENPP5	1.3498	2.91235e-07
11282	MGAT4B	0.321017	6.90447e-10
54538	ROBO4	1.206	4.73347e-26
286319	TUSC1	-0.481055	0.000524697
65080	MRPL44	-0.230089	0.0272881
11234	HPS5	0.419004	2.29902e-08
58476	TP53INP2	1.04799	5.76594e-15
114794	ELFN2	0.984888	9.62829e-07
760	CA2	-0.301098	0.033306
79833	GEMIN6	-0.313846	0.0451175
653820	FAM72B	-0.28567	0.00460199
283373	ANKRD52	-0.196336	0.000140312
3418	IDH2	0.579416	4.17494e-08
55218	EXD2	0.312257	0.00406106
5700	PSMC1	-0.308358	1.58914e-09
51535	PPHLN1	-0.346921	1.33906e-08
1039	CDR2	-0.526066	2.19584e-08
84141	EVA1A	0.705028	0.0442378
23607	CD2AP	-0.21861	0.000745086
3383	ICAM1	1.36234	2.74251e-06
10428	CFDP1	0.314717	0.000907052
10849	CD3EAP	-0.780811	1.24243e-25
200879	LIPH	1.71784	7.11838e-12
5905	RANGAP1	-0.257108	2.1495e-08
51654	CDK5RAP1	-0.235308	0.0074995
5451	POU2F1	-0.513976	9.79793e-10
55815	TSNAXIP1	1.7511	0.0442978
124540	MSI2	-0.47533	4.42665e-08
6936	GCFC2	-0.329227	5.79797e-07
26145	IRF2BP1	-0.31998	0.028295
26519	TIMM10	-0.404814	4.75734e-06
8559	PRPF18	-0.184728	0.0474498
146540	ZNF785	-1.23152	0.00211183
27335	EIF3K	-0.476431	1.64719e-17
998	CDC42	-0.370816	4.32406e-13
55812	SPATA7	0.563867	0.0265971
4163	MCC	0.654812	5.72743e-05
6566	SLC16A1	-0.180179	0.00178157
6154	RPL26	-0.522631	2.37259e-34
9205	ZMYM5	0.464903	3.77008e-05
894	CCND2	-0.482612	0.00396283
3556	IL1RAP	0.316138	0.000167782
51300	TIMMDC1	0.393574	5.66212e-08
3344	FOXN2	-0.192155	0.0337798
9991	PTBP3	-0.192667	0.00298376
5160	PDHA1	-0.169809	0.00143205
3371	TNC	1.64331	0.000553052
154007	SNRNP48	-0.745976	2.41295e-18
6277	S100A6	0.369414	2.63171e-11
8672	EIF4G3	0.164196	0.00403689
390928	ACP7	0.654417	3.65322e-05
64225	ATL2	-0.347497	5.09996e-08
79683	ZDHHC14	-0.36092	0.0144909
4237	MFAP2	3.24739	0.0476158
23399	CTDNEP1	-0.269434	6.32883e-08
56897	WRNIP1	-0.124965	0.0481135
57572	DOCK6	0.532944	2.30121e-06
2495	FTH1	0.573376	4.65245e-68
1983	EIF5	-0.38153	4.94629e-23
55183	RIF1	-0.51434	0.000325598
23233	EXOC6B	0.219817	0.0247955
81533	ITFG1	0.35935	2.36656e-06
23370	ARHGEF18	0.158853	0.0495003
116541	MRPL54	-0.535576	0.000430867
6891	TAP2	-0.338538	3.1362e-13
8850	KAT2B	0.418259	2.30255e-07
84302	TMEM246	0.257366	0.0023589
64764	CREB3L2	-0.624107	3.8874e-25
8906	AP1G2	0.608106	7.49431e-11
85301	COL27A1	-0.683563	2.71293e-07
374	AREG	1.6252	2.18959e-06
9855	FARP2	-0.375563	0.0257434
87178	PNPT1	-0.204565	0.000183388
11098	PRSS23	-0.360322	0.000437456
57466	SCAF4	-0.385078	1.01209e-08
9261	MAPKAPK2	-0.386273	2.16365e-13
122509	IFI27L1	0.796126	0.0207272
642475	MROH6	-0.74158	0.0100973
54620	FBXL19	-0.244379	0.000184777
80853	KDM7A	0.821474	1.51162e-10
1666	DECR1	0.391713	3.19611e-05
51249	TMEM69	0.301782	0.000737599
57190	SELENON	0.235383	1.01378e-07
369	ARAF	-0.150747	0.0157046
55651	NHP2	-0.352171	2.22823e-09
4141	MARS	-0.110204	0.0176296
80351	TNKS2	0.161145	0.0326335
54552	GNL3L	-0.492827	2.30155e-20
9710	KIAA0355	0.449074	6.46733e-07
23560	GTPBP4	-0.26453	9.60727e-10
51025	PAM16	-0.568157	5.00265e-09
79971	WLS	0.392163	4.78627e-07
1030	CDKN2B	0.985648	3.20773e-09
4715	NDUFB9	-0.450687	8.19263e-19
55608	ANKRD10	-0.679453	2.7363e-11
57147	SCYL3	0.70734	2.38823e-05
30827	CXXC1	-0.397967	2.71975e-09
56052	ALG1	-0.305313	9.97377e-05
25847	ANAPC13	0.385058	2.20101e-07
142	PARP1	-0.338426	3.10471e-19
26872	STEAP1	0.560669	0.00799851
6634	SNRPD3	-0.291539	7.38999e-09
55832	CAND1	-0.264833	6.62458e-07
10423	CDIPT	-0.218532	0.0084583
284325	C19orf54	0.48513	0.00371814
23135	KDM6B	0.249735	0.0226699
25864	ABHD14A	0.770677	2.16679e-07
26225	ARL5A	-0.427256	2.72184e-12
3934	LCN2	3.48882	0.0250336
221061	FAM171A1	-0.407739	4.25676e-09
84914	ZNF587	-0.260456	0.0256452
399473	SPRED3	0.705255	9.41962e-05
2224	FDPS	-0.56231	1.05511e-20
286380	FOXD4L3	-4.91177	0.00815553
11340	EXOSC8	-0.170672	0.013946
56904	SH3GLB2	-0.322574	1.65364e-05
2081	ERN1	0.513472	3.37058e-05
84277	DNAJC30	0.438224	0.00512328
4076	CAPRIN1	-0.322404	5.41059e-16
6874	TAF4	-0.259711	0.00213544
3689	ITGB2	1.48979	1.75606e-08
467	ATF3	0.689576	6.95039e-14
57648	KIAA1522	0.533041	3.85661e-14
51337	THEM6	0.263671	0.0137504
8187	ZNF239	0.621026	3.38885e-05
55902	ACSS2	0.429573	3.26228e-05
114818	KLHL29	0.258905	0.0041952
670	BPHL	0.50151	0.00110342
8702	B4GALT4	0.379589	3.83231e-05
51001	MTERF3	-0.232376	0.00502028
81688	C6orf62	-0.28841	2.49654e-10
170463	SSBP4	-0.291818	0.00207201
26084	ARHGEF26	-0.417813	0.00827416
10557	RPP38	-0.282637	0.00902732
10498	CARM1	-0.520003	1.31815e-22
131408	FAM131A	0.729581	1.69705e-13
58500	ZNF250	0.388026	0.0424313
83986	FAM234A	0.814284	8.92458e-33
220082	SPERT	2.52486	0.0228466
84172	POLR1B	-0.320247	7.60066e-10
10725	NFAT5	-0.343428	1.04589e-10
55916	NXT2	-0.585694	9.2776e-11
79980	DSN1	0.169473	0.0325944
51741	WWOX	0.276198	0.0486224
10600	USP16	-0.420458	6.37721e-07
136	ADORA2B	0.445346	0.000130003
11152	WDR45	0.493056	1.44965e-09
92609	TIMM50	-0.288039	5.10396e-06
26030	PLEKHG3	-0.364967	0.00158724
84310	C7orf50	0.33595	3.49581e-06
10723	SLC12A7	0.424036	1.65115e-10
7918	GPANK1	0.680263	7.86427e-13
441459	ANKRD18B	-0.390393	0.0259394
10488	CREB3	0.295686	3.63759e-06
114926	SMIM19	0.362288	0.0241382
23054	NCOA6	-0.146857	0.00835582
6567	SLC16A2	2.45852	4.1125e-23
107987457	LOC107987457	-1.07537	0.00381158
3140	MR1	1.36735	1.52846e-19
6123	RPL3L	-4.3226	0.0470312
387104	SOGA3	1.30701	9.73665e-10
4218	RAB8A	-0.540534	1.98339e-22
3921	RPSA	-0.153274	0.000117665
11082	ESM1	2.1985	2.17954e-20
1894	ECT2	-0.140857	0.00932843
10311	VPS26C	0.415546	5.67138e-09
127253	TYW3	-0.270104	0.00190579
51308	REEP2	1.26769	1.4995e-21
23177	CEP68	0.348399	0.0014896
1399	CRKL	-0.19419	0.00140874
64777	RMND5B	0.226679	0.046761
388272	C16orf87	0.385679	0.00126792
284615	ANKRD34A	0.813923	0.0322973
10024	TROAP	-0.337182	3.15151e-06
7159	TP53BP2	-0.153774	0.0173906
10783	NEK6	0.241186	0.0034051
24147	FJX1	-0.593645	7.185e-12
54778	RNF111	0.31825	7.67658e-05
112724	RDH13	-0.393409	0.00673141
83877	TM2D2	-0.354769	1.70387e-08
60558	GUF1	-0.310584	2.01071e-08
8218	CLTCL1	0.82952	9.40606e-05
7042	TGFB2	-1.00432	0.00918225
54539	NDUFB11	-0.214226	0.000223578
9831	ZNF623	0.45074	1.01378e-07
9771	RAPGEF5	-1.13613	0.0210197
79004	CUEDC2	0.257044	0.0161338
196743	PAOX	1.49191	0.0122467
64859	NABP1	0.413479	7.95744e-09
55795	PCID2	-0.167176	0.0133831
196441	ZFC3H1	-0.381896	7.3455e-05
54739	XAF1	-0.713073	0.0462042
675	BRCA2	-0.393918	6.7899e-05
85014	TMEM141	0.339644	0.00445116
10336	PCGF3	-0.194451	0.00894292
10148	EBI3	1.7833	9.21494e-07
1462	VCAN	0.78272	0.0147633
538	ATP7A	0.352134	0.0109592
5570	PKIB	1.70742	4.8885e-06
3164	NR4A1	0.463242	0.00128423
135112	NCOA7	0.433279	8.44926e-09
10690	FUT9	-3.54261	0.0287755
2588	GALNS	0.377705	7.8911e-06
5154	PDGFA	0.27894	0.0193671
80709	AKNA	0.557438	0.000747445
5581	PRKCE	0.366848	6.55899e-08
57409	MIF4GD	0.294266	0.0220499
10636	RGS14	1.11329	1.45548e-09
6749	SSRP1	-0.282232	4.16882e-13
168451	THAP5	-0.184736	0.0292287
1471	CST3	-0.333839	1.18648e-05
9620	CELSR1	0.54307	4.21062e-08
93973	ACTR8	-0.235877	0.00123612
374393	FAM111B	-0.61312	2.43711e-10
23288	IQCE	0.32035	0.0147652
5091	PC	-0.247629	0.0403109
50515	CHST11	1.10291	7.29491e-47
23369	PUM2	-0.149756	0.00365298
9820	CUL7	0.438456	8.54735e-10
5337	PLD1	1.62442	7.42534e-05
154810	AMOTL1	0.149481	0.0388283
57494	RIMKLB	-0.35364	8.08482e-05
51559	NT5DC3	-0.54925	2.34442e-08
123803	NTAN1	0.17659	0.0442613
5530	PPP3CA	0.153667	0.0295148
84808	PERM1	0.974238	0.00840491
53838	C11orf24	0.409315	3.71712e-08
128853	DUSP15	3.52476	2.50749e-19
79007	DBNDD1	0.380402	0.00273839
479	ATP12A	4.60223	0.00415946
4899	NRF1	-0.445291	1.95557e-06
8514	KCNAB2	0.958649	0.00608351
4698	NDUFA5	-0.386693	2.68194e-06
330	BIRC3	0.356129	0.000330761
6721	SREBF2	-0.130299	0.00938582
374383	NCR3LG1	0.537785	1.44946e-10
129531	MITD1	0.331057	0.00277211
91869	RFT1	0.206466	0.00629375
10540	DCTN2	0.163492	0.00210392
730755	KRTAP2-3	1.40848	1.45816e-18
19	ABCA1	2.35127	0.000140312
11267	SNF8	0.164155	0.0280968
6427	SRSF2	-0.615319	7.88466e-43
3705	ITPK1	-0.546279	2.65252e-23
5364	PLXNB1	1.28196	0.000552284
11100	HNRNPUL1	-0.37367	1.48045e-20
27158	NDOR1	0.207471	0.0341604
10290	SPEG	1.12075	0.0011084
162239	ZFP1	0.297061	0.00230002
9702	CEP57	0.25049	0.000724955
3930	LBR	-0.207575	3.95916e-05
51735	RAPGEF6	-0.276734	0.0021556
57153	SLC44A2	0.661051	2.61421e-60
116228	COX20	-0.296178	2.09366e-06
6159	RPL29	-0.32048	1.78274e-10
3663	IRF5	0.675984	0.000354676
2182	ACSL4	-0.278694	5.47731e-06
149473	CCDC24	1.32868	5.4193e-07
9201	DCLK1	0.664179	6.15195e-11
11177	BAZ1A	-0.337404	2.27022e-08
5524	PTPA	-0.156129	0.00188835
8607	RUVBL1	-0.2002	9.41962e-05
9685	CLINT1	-0.269248	1.0003e-07
4804	NGFR	3.53891	1.74549e-36
9697	TRAM2	-0.291727	1.51478e-09
347862	GATD1	-0.350636	0.000161275
153129	SLC38A9	0.585527	5.14147e-08
6234	RPS28	-0.386457	4.49327e-16
57128	LYRM4	-0.24411	0.0496402
57189	KIAA1147	-0.312466	0.000180155
10426	TUBGCP3	-0.220652	0.000148586
653121	ZBTB8A	-0.331577	0.0180481
60686	C14orf93	0.553939	0.00318174
1647	GADD45A	0.655152	5.8915e-29
4594	MUT	0.247521	0.0326112
28231	SLCO4A1	-0.18033	0.0167247
56252	YLPM1	-0.48354	3.40243e-18
2618	GART	-0.215745	5.5732e-06
10513	APPBP2	0.325177	0.000167086
83540	NUF2	-0.220638	0.00431569
220869	CBWD5	-0.239006	0.00856967
10915	TCERG1	-0.500107	6.24321e-29
10392	NOD1	0.556035	0.00139399
57221	ARFGEF3	-0.441353	3.08171e-07
7543	ZFX	-0.256676	0.000112282
63924	CIDEC	0.661656	0.00408507
81620	CDT1	-0.170188	0.0326948
51604	PIGT	0.151821	0.00665888
60487	TRMT11	0.310656	0.000251644
5926	ARID4A	0.328159	0.00540713
55291	PPP6R3	-0.280603	6.57858e-09
10681	GNB5	0.270221	0.00209199
3028	HSD17B10	-0.267078	0.000777816
56910	STARD7	-0.311348	4.34559e-10
1308	COL17A1	0.47935	0.0136486
10094	ARPC3	0.201719	0.000145242
90529	STPG1	1.38139	6.50629e-20
57719	ANO8	0.836176	2.26115e-08
23129	PLXND1	0.792487	2.34934e-19
79618	HMBOX1	-0.305385	0.0159383
26010	SPATS2L	-0.228548	3.27003e-05
57659	ZBTB4	0.726383	1.1098e-23
7319	UBE2A	0.261434	2.14671e-06
3566	IL4R	0.272087	0.00147556
90	ACVR1	0.45324	1.16958e-07
26232	FBXO2	0.800131	2.73357e-06
10728	PTGES3	-0.329589	1.26181e-16
53836	GPR87	0.69891	0.0426713
54532	USP53	0.279058	0.00131171
58509	CACTIN	-0.349741	0.000952657
1911	PHC1	0.270482	0.0100313
100287932	TIMM23	-0.305337	1.17373e-07
102724560	CBSL	0.642974	8.28281e-05
25843	MOB4	-0.168146	0.0332512
6764	ST5	0.743331	2.10849e-12
55615	PRR5	-0.745547	0.000105243
7127	TNFAIP2	1.20454	0.000120993
5612	THAP12	-0.249539	2.25031e-05
51426	POLK	0.395737	4.83294e-06
9404	LPXN	0.992427	0.00242352
9961	MVP	0.250509	0.00182228
10079	ATP9A	0.553569	2.56958e-15
202052	DNAJC18	0.573446	1.55644e-06
4983	OPHN1	0.357577	0.001392
100463487	MTRNR2L9	0.14256	0.00061094
84376	HOOK3	-0.310269	1.0003e-07
7869	SEMA3B	2.65463	0.00564871
135154	SDHAF4	0.671313	0.0108562
8079	MLF2	-0.174506	0.00299002
1839	HBEGF	0.610479	3.7369e-24
10632	ATP5MG	0.275235	2.62745e-07
5464	PPA1	-0.315154	1.36972e-09
4605	MYBL2	-0.237866	6.36908e-09
6988	TCTA	0.771697	4.99712e-19
10818	FRS2	0.216991	0.0228826
10801	2021-09-09	-0.18972	5.90586e-06
259232	NALCN	0.389908	0.0173341
203197	TMEM268	0.468246	2.16762e-05
23506	BICRAL	-0.226661	0.0115068
219844	HYLS1	-0.250829	0.0128067
54467	ANKIB1	0.291471	2.29484e-05
202243	CCDC125	0.252762	0.0167006
55660	PRPF40A	-0.369088	4.70212e-14
6455	SH3GL1	-0.400193	1.48341e-13
347734	SLC35B2	0.252224	0.000115963
51023	MRPS18C	-0.631044	2.75784e-11
50865	HEBP1	0.31435	0.00470887
27161	AGO2	-0.534598	8.27847e-29
9690	UBE3C	-0.325717	3.64395e-12
84908	FAM136A	-0.222499	1.65144e-05
9816	URB2	-0.378319	2.97213e-08
517	ATP5MC2	-0.417434	5.648e-25
80155	NAA15	-0.50701	2.10291e-22
5478	PPIA	-0.292204	4.6041e-12
9217	VAPB	-0.246448	3.15552e-05
5692	PSMB4	-0.227915	4.33286e-06
84296	GINS4	-0.352136	1.48854e-07
26750	RPS6KC1	0.354126	0.000298752
57146	TMEM159	1.27354	2.45226e-06
124944	C17orf49	-0.425527	1.58176e-05
7690	ZNF131	-0.178166	0.00755183
7368	UGT8	-0.63736	1.70455e-12
29941	PKN3	-0.258952	0.000354553
284217	LAMA1	0.780156	4.3022e-07
677	ZFP36L1	0.397391	5.18267e-14
84818	IL17RC	0.393058	4.94849e-06
84223	IQCG	0.487889	0.00313847
65979	PHACTR4	-0.147008	0.0167247
339745	SPOPL	-0.414831	3.4639e-05
6478	SIAH2	-0.277628	0.000385115
4801	NFYB	-0.304122	0.000585628
9768	PCLAF	-0.134178	0.0345352
801	CALM1	-0.178991	0.000291149
84419	C15orf48	1.45348	0.000104372
64393	ZMAT3	-0.217892	0.0418573
25960	ADGRA2	1.92221	8.21397e-10
57862	ZNF410	0.215925	0.00931777
1762	DMWD	-0.226346	0.0404624
51201	ZDHHC2	-0.207715	0.0175441
9615	GDA	-0.659562	3.54282e-21
9493	KIF23	-0.260871	1.85682e-06
9031	BAZ1B	-0.149768	0.0011218
10908	PNPLA6	-0.209075	0.00523743
2145	EZH1	0.336517	0.00363199
51710	ZNF44	0.555286	0.000201897
8508	NIPSNAP1	0.655276	7.98313e-24
58985	IL22RA1	1.00385	0.00644213
2132	EXT2	0.254106	4.89248e-06
949	SCARB1	-0.504303	7.52851e-20
4726	NDUFS6	-0.375351	8.54735e-10
26277	TINF2	0.439236	3.49581e-06
23326	USP22	-0.298106	6.51926e-18
10892	MALT1	-0.585712	5.88617e-11
136051	ZNF786	0.473312	0.000425721
6307	MSMO1	-0.302897	0.000780649
643677	CCDC168	-1.7982	0.018603
9230	RAB11B	-0.332497	4.33205e-06
2644	GCHFR	1.01409	0.000634767
9197	SLC33A1	-0.193057	0.0269446
23350	U2SURP	-0.313797	1.69165e-09
80071	CCDC15	0.635364	2.38574e-11
9926	LPGAT1	-0.200506	0.00273071
255057	CBARP	0.658813	9.49838e-05
84260	TCHP	-0.294518	0.00450009
107985939	LOC107985939	-0.970769	0.00817473
10280	SIGMAR1	0.123767	0.026694
10400	PEMT	-0.268875	0.000236812
23338	JADE2	0.23104	2.1438e-05
10952	SEC61B	-0.308005	0.000244971
60682	SMAP1	-0.155031	0.0366093
10868	USP20	0.443027	0.00022167
7091	TLE4	-0.963102	4.56224e-30
9980	DOP1B	0.347999	0.00190013
25929	GEMIN5	-0.426283	2.65537e-15
54455	FBXO42	0.38276	4.94304e-05
5311	PKD2	0.304767	0.00520769
220963	SLC16A9	0.532195	0.000233835
5578	PRKCA	-0.411662	7.5024e-08
381	ARF5	0.153749	0.0139384
11164	NUDT5	-0.130869	0.0316991
9667	SAFB2	-0.391884	2.45422e-10
5585	PKN1	0.230882	2.13147e-06
153241	CEP120	0.206052	0.0372771
85013	TMEM128	0.612572	1.28089e-08
29899	GPSM2	-0.280531	0.00107258
92579	G6PC3	0.266595	0.000645167
23404	EXOSC2	-0.231766	0.000329114
595	CCND1	-0.272784	3.09889e-13
27145	FILIP1	0.695441	0.0277839
55740	ENAH	-0.205705	0.000121774
80777	CYB5B	-0.227329	5.54327e-06
4507	MTAP	-0.331869	2.87023e-08
23592	LEMD3	-0.221956	0.0119297
54520	CCDC93	0.151112	0.0253755
89887	ZNF628	-0.561584	2.35564e-05
10606	PAICS	-0.320233	1.99067e-16
3422	IDI1	-0.349598	9.1859e-09
55082	ARGLU1	-0.501663	1.37106e-10
171023	ASXL1	-0.37242	3.63074e-18
8775	NAPA	-0.329955	1.3844e-07
57590	WDFY1	0.626465	8.97229e-19
84182	MINDY4	0.604028	0.0426686
54557	SGTB	0.212165	0.0406086
5119	CHMP1A	-0.155252	0.0457026
29964	PRICKLE4	0.781337	0.00743852
138429	PIP5KL1	2.48162	3.27944e-25
154	ADRB2	-0.479946	5.70903e-09
23583	SMUG1	0.413394	0.000226161
80119	PIF1	-0.99009	1.9168e-05
54942	FAM206A	0.254382	0.042033
10594	PRPF8	-0.223341	6.29784e-09
10112	KIF20A	-0.259137	7.21013e-07
115123	2021-03-03	0.966913	7.87187e-05
8986	RPS6KA4	-0.243295	9.05722e-05
860	RUNX2	1.02813	3.96352e-05
8690	JRKL	0.411669	0.00497543
80781	COL18A1	-0.265314	0.00503011
5934	RBL2	0.299728	3.30671e-05
84912	SLC35B4	-0.198061	0.00262168
54940	OCIAD1	0.193949	0.000328222
9663	LPIN2	0.551464	7.96884e-20
7251	TSG101	0.190785	0.0059391
100996720	LOC100996720	0.511652	0.0188762
441234	ZNF716	-1.99592	0.0159445
9552	SPAG7	0.22834	0.0172202
11185	INMT	-1.36978	0.00750035
928	CD9	0.338565	4.30398e-10
7803	PTP4A1	-0.206439	4.91666e-05
5106	PCK2	1.88701	3.47619e-11
5705	PSMC5	-0.519734	3.19773e-24
28966	SNX24	0.28447	0.00482518
254531	LPCAT4	0.358417	0.000218943
391	RHOG	-0.425435	5.91377e-11
29911	HOOK2	0.870911	0.00764136
100	ADA	0.547351	6.0315e-05
64397	ZNF106	0.2324	0.000123216
7175	TPR	-0.516849	0.000670871
56997	COQ8A	-0.541049	6.7739e-10
129831	RBM45	-0.399653	0.0140713
137075	CLDN23	0.729061	0.0487882
7275	TUB	0.240075	0.028217
583	BBS2	0.751654	3.17219e-18
10514	MYBBP1A	-0.470114	2.14992e-16
57761	TRIB3	1.19046	1.32195e-72
55914	ERBIN	0.133763	0.027475
10014	HDAC5	0.795384	3.28304e-06
10262	SF3B4	-0.262844	3.34819e-06
147040	KCTD11	0.513734	2.35754e-05
26155	NOC2L	-0.391318	1.20764e-13
79139	DERL1	-0.513451	1.22331e-25
5093	PCBP1	-0.458407	1.84699e-27
6432	SRSF7	-0.251045	1.58293e-06
55631	LRRC40	0.271732	0.00206204
2000	ELF4	0.530295	3.35846e-16
51175	TUBE1	0.32604	0.00302581
51014	TMED7	-0.618885	3.75174e-33
29	ABR	0.311428	1.91481e-05
79706	PRKRIP1	0.255187	0.0185574
169611	OLFML2A	1.18353	5.62848e-08
10928	RALBP1	-0.255827	5.98118e-08
8666	EIF3G	-0.573553	3.8612e-26
79888	LPCAT1	-0.214738	1.29462e-05
5411	PNN	-0.581723	6.39099e-25
2651	GCNT2	0.354572	2.69501e-09
8448	DOC2A	1.41479	0.000284006
5500	PPP1CB	-0.305331	6.91097e-08
1195	CLK1	0.388889	4.98237e-06
552900	BOLA2	-0.473641	0.00015949
10322	SMYD5	-0.156991	0.0186941
10053	AP1M2	-0.314281	0.000195418
25873	RPL36	-0.601575	3.39176e-32
9868	TOMM70	-0.258999	1.35638e-06
1515	CTSV	0.341715	0.0366375
348262	MCRIP1	-0.3343	0.00106687
6418	SET	-0.561331	3.35907e-43
1503	CTPS1	-0.57176	1.72756e-41
26230	TIAM2	0.962679	0.0152646
5373	PMM2	-0.392182	1.10448e-09
80329	ULBP1	1.524	2.114e-44
6202	RPS8	-0.581882	1.19401e-39
7262	PHLDA2	-0.194261	0.0459026
5214	PFKP	-0.368462	3.01217e-16
130612	TMEM198	0.82133	0.0111008
498	ATP5F1A	-0.211329	3.50599e-06
280636	SELENOH	0.301591	0.000444781
65018	PINK1	0.744919	1.45022e-19
5073	PARN	-0.299581	1.00926e-05
57480	PLEKHG1	1.38595	0.0001201
55293	UEVLD	0.272532	0.00238223
24148	PRPF6	-0.352742	2.87935e-12
54883	CWC25	-0.221472	0.0215161
10899	JTB	-0.309545	1.74112e-07
1058	CENPA	-0.379215	2.32427e-06
25875	LETMD1	0.431014	2.85783e-05
2052	EPHX1	0.313649	0.000184131
716	C1S	1.27825	0.00100481
89891	WDR34	-0.214492	0.000859359
84864	RIOX2	-0.401284	1.92324e-09
9751	SNPH	1.23911	1.26745e-14
81892	SLIRP	-0.871514	2.59239e-28
29086	BABAM1	0.225805	0.00158585
143425	SYT9	1.02313	0.00561295
221960	CCZ1B	-0.392248	1.46342e-06
2767	GNA11	-0.562541	2.87928e-24
112268238	LOC112268238	0.424262	0.0434418
4351	MPI	0.228293	0.042316
9069	CLDN12	0.361129	7.18634e-07
55635	DEPDC1	0.325557	4.53844e-07
8733	GPAA1	0.198666	0.00812266
100820829	MYZAP	1.10738	1.51636e-05
638	BIK	0.694055	0.0160736
27102	EIF2AK1	-0.318107	2.9635e-13
9092	SART1	-0.619424	5.12661e-26
126208	ZNF787	-0.208681	0.0327672
2920	CXCL2	1.57995	2.04054e-19
1601	DAB2	-0.281221	0.00426835
285220	EPHA6	-1.18355	0.0031878
57664	PLEKHA4	1.29393	2.19556e-12
6637	SNRPG	-0.271823	2.56671e-05
4173	MCM4	-0.51	1.00611e-35
51236	HGH1	-0.466127	1.0429e-12
10733	PLK4	-0.305313	1.15965e-05
84298	LLPH	-0.224012	0.00285658
2745	GLRX	0.418964	0.000651079
64798	DEPTOR	-0.611725	0.00444256
145957	NRG4	-1.18669	1.50096e-07
23612	PHLDA3	1.52102	2.7472e-05
113174	SAAL1	-0.184361	0.0419017
2171	FABP5	-0.570223	3.2812e-34
204851	HIPK1	-0.703238	3.96805e-27
116150	NUS1	-0.531692	3.87937e-30
5876	RABGGTB	-0.41243	2.85902e-08
3487	IGFBP4	1.13689	9.04991e-36
51303	FKBP11	-0.338355	0.0147373
149345	SHISA4	1.45971	1.77666e-12
221150	SKA3	-0.19205	0.000630234
54187	NANS	-0.459677	3.5992e-11
2217	FCGRT	1.23776	3.70228e-16
54762	GRAMD1C	0.747728	0.00231561
51520	LARS	0.141028	0.00877402
64422	ATG3	-0.226083	9.66343e-06
10221	TRIB1	0.602133	6.78676e-05
84705	GTPBP3	-0.322223	0.00110722
57062	DDX24	-0.353187	1.54062e-13
79892	MCMBP	-0.181328	0.00402037
28511	NKIRAS2	0.305645	3.30992e-05
163154	PRR22	-0.819261	0.00979914
1207	CLNS1A	-0.201494	0.000265248
79794	C12orf49	0.265275	5.3828e-05
1374	CPT1A	0.254407	4.15972e-05
3839	KPNA3	-0.28808	6.80729e-08
5684	PSMA3	-0.56535	8.21626e-20
6288	SAA1	-0.914042	0.0285196
84445	LZTS2	0.709047	1.79103e-14
80176	SPSB1	0.334711	0.0381066
3420	IDH3B	0.242068	1.14834e-05
51010	EXOSC3	-0.386056	4.07035e-07
51567	TDP2	-0.321622	2.86512e-06
22803	XRN2	-0.22869	5.4158e-07
3417	IDH1	0.215579	0.0243767
283742	FAM98B	-0.252693	0.00384921
25819	NOCT	-0.319349	0.00058603
10577	NPC2	0.227746	0.00306256
51659	GINS2	-0.339517	3.82205e-07
101930307	LOC101930307	-0.659698	0.0416775
59	ACTA2	1.08375	0.000137865
6182	MRPL12	-0.176426	0.0133101
29081	METTL5	-0.190052	0.0340899
4143	MAT1A	-0.735218	0.0459865
5002	SLC22A18	2.45857	1.62851e-21
140710	SOGA1	0.318584	6.82645e-06
23047	PDS5B	-0.356579	7.68887e-08
55502	HES6	0.644227	0.0211992
201161	CENPV	-0.283565	2.14933e-06
9371	KIF3B	-0.211819	0.000469112
166378	SPATA5	-0.29638	0.0273789
10425	ARIH2	-0.186129	0.000321962
7220	TRPC1	0.315969	0.00385867
51135	IRAK4	-0.316531	0.00540713
79414	LRFN3	-0.402174	0.00511398
10137	RBM12	-0.540286	8.53729e-25
91663	MYADM	-0.248249	1.75838e-05
55636	CHD7	-0.45335	1.42291e-11
1063	CENPF	-0.443588	0.00279135
6137	RPL13	-0.545567	1.11344e-28
8787	RGS9	1.00681	0.022554
56005	MYDGF	-0.386718	9.3193e-07
29085	PHPT1	0.327648	0.00103689
10376	TUBA1B	-0.562784	4.37819e-63
123879	DCUN1D3	0.503542	0.00437417
728661	SLC35E2B	0.332252	2.4182e-06
51098	IFT52	0.262889	0.00855524
90324	CCDC97	-0.378441	4.89657e-05
2622	GAS8	0.308459	0.0323776
2305	FOXM1	-0.281022	1.0192e-12
79080	CCDC86	-0.517492	2.18566e-28
51251	NT5C3A	-0.348219	9.15912e-05
647024	C6orf132	2.08435	3.84163e-15
3842	TNPO1	-0.254731	2.48598e-06
5719	PSMD13	-0.234409	9.11106e-07
79990	PLEKHH3	0.541361	0.000143344
5609	MAP2K7	-0.231901	0.0140034
94097	SFXN5	0.592795	3.92163e-06
79647	AKIRIN1	0.334755	1.1615e-08
84991	RBM17	-0.366236	2.25364e-14
6541	SLC7A1	-0.157793	0.000104604
22976	PAXIP1	-0.268794	0.00011834
200844	C3orf67	0.476718	0.00137722
57122	NUP107	-0.176349	0.00167766
6129	RPL7	-0.5617	4.3291e-36
10905	MAN1A2	-0.360427	1.98527e-06
4232	MEST	0.361144	0.00733418
55776	SAYSD1	-0.408275	0.00990537
80333	KCNIP4	-1.16459	0.0423164
124359	CDYL2	0.350896	1.07831e-05
57403	RAB22A	0.16217	0.0189099
51116	MRPS2	-0.267854	4.0002e-06
23101	MCF2L2	0.490925	0.0181589
8082	SSPN	1.28379	0.0335095
90231	KIAA2013	-0.216151	0.00840962
6139	RPL17	-0.643524	4.96626e-74
162394	SLFN5	2.08671	2.08466e-67
7037	TFRC	1.18104	7.02681e-180
5660	PSAP	0.246538	9.76435e-10
57407	NMRAL1	0.177016	0.00999232
6049	RNF6	0.180591	0.004143
8406	SRPX	0.732447	7.65465e-05
11156	PTP4A3	2.30053	1.04904e-24
29089	UBE2T	-0.203125	0.0103441
51118	UTP11	-0.404562	1.06354e-09
170960	ZNF721	-0.249086	0.0209037
10296	MAEA	-0.375465	1.61453e-11
57609	DIP2B	0.173668	0.0051398
51131	PHF11	0.255855	0.0480553
79269	DCAF10	0.193816	0.0132749
28957	MRPS28	-0.316727	0.00812381
582	BBS1	0.811067	8.81449e-09
4830	NME1	-0.424957	3.85194e-13
55964	2021-09-03	2.15178	3.70765e-13
92345	NAF1	-0.440311	2.03326e-08
55240	STEAP3	-0.587599	3.63074e-18
5438	POLR2I	-0.318103	0.00961762
91107	TRIM47	0.575011	9.26515e-10
71	ACTG1	-0.281432	7.31499e-15
55544	RBM38	-0.354698	1.79577e-06
4976	OPA1	-0.239747	0.000285934
79866	BORA	-0.333707	0.000378181
10520	ZNF211	-0.606041	0.00168848
1827	RCAN1	0.379513	1.37654e-06
79572	ATP13A3	-0.270206	1.4634e-08
85865	GTPBP10	-0.32578	3.98654e-05
55157	DARS2	-0.261407	0.000178085
55454	CSGALNACT2	0.339214	1.39171e-05
388963	C2orf81	1.16351	0.0189399
2967	GTF2H3	0.351162	3.40033e-07
23174	ZCCHC14	-0.228082	0.000764128
26064	RAI14	0.101275	0.0449251
4869	NPM1	-0.591689	4.25898e-37
81	ACTN4	-0.34313	2.12205e-17
6602	SMARCD1	-0.348711	6.84379e-14
8243	SMC1A	-0.193079	1.76482e-06
729993	SHISA9	-0.27358	0.0278861
51564	HDAC7	-0.151091	0.0147126
80896	NPL	1.05262	0.000545572
10885	WDR3	-0.322639	6.53871e-09
6452	SH3BP2	0.241469	0.0025792
8837	CFLAR	0.16974	0.00169344
8438	RAD54L	-0.400888	4.28295e-06
23433	RHOQ	0.223327	0.00063178
10109	ARPC2	-0.359733	2.08699e-14
80737	VWA7	1.25396	5.76568e-07
93436	ARMC6	-0.508288	7.92949e-12
64431	ACTR6	-0.214184	0.0448936
26063	DECR2	0.349789	0.00100641
84930	MASTL	0.300721	1.29006e-08
10213	PSMD14	-0.217699	0.000174298
4998	ORC1	-0.259289	0.00304278
2537	IFI6	1.4095	1.91004e-24
151636	DTX3L	-0.205853	0.00338321
3069	HDLBP	0.153892	2.19975e-05
7318	UBA7	1.03504	2.06591e-06
23036	ZNF292	-0.306208	0.0163958
945	CD33	1.78509	0.0412426
752014	CEMP1	2.79581	0.00931927
10473	HMGN4	0.290363	7.11829e-07
200576	PIKFYVE	-0.231849	0.00584675
4327	MMP19	0.746724	3.98015e-05
5698	PSMB9	0.479739	0.000288718
7922	SLC39A7	-0.131699	0.0275709
90102	PHLDB2	0.272305	7.93078e-07
770	CA11	1.33851	5.28753e-06
152877	FAM53A	0.619222	0.00188906
124935	SLC43A2	1.1669	1.17485e-16
339665	SLC35E4	0.488759	1.26668e-06
11007	CCDC85B	-0.574769	4.03421e-13
55706	NDC1	-0.186498	0.00373078
51765	STK26	-0.154035	0.00931462
2077	ERF	-0.333741	3.40974e-05
1523	CUX1	-0.161268	0.00525901
509	ATP5F1C	-0.196721	0.000452703
5885	RAD21	-0.340996	2.2007e-15
6526	SLC5A3	-0.324164	0.00102451
55300	PI4K2B	0.188316	0.0229659
29087	THYN1	0.326855	0.000208683
87	ACTN1	-0.192858	2.45907e-06
4082	MARCKS	-0.641622	4.46214e-29
9645	MICAL2	0.144728	0.00719461
57551	TAOK1	-0.149107	0.0413559
54103	GSAP	1.18962	2.08299e-06
53917	RAB24	0.305322	0.0076596
1871	E2F3	-0.150176	0.0259595
6170	RPL39	-0.165987	0.00983418
134553	C5orf24	0.62733	4.79493e-26
23469	PHF3	-0.311785	1.00895e-05
79050	NOC4L	-0.619845	4.24256e-12
4939	OAS2	2.44941	9.7053e-05
257364	SNX33	0.47365	6.91125e-07
26278	SACS	-0.663573	6.43567e-06
54974	THG1L	-0.251517	0.0301911
124446	TMEM219	0.31575	0.0076904
9399	STOML1	1.03882	3.20251e-06
6197	RPS6KA3	-0.264515	2.42443e-05
11060	WWP2	-0.57553	2.18936e-15
90678	LRSAM1	0.517264	3.27341e-05
5797	PTPRM	0.377234	3.96098e-09
81558	FAM117A	0.244236	0.0233587
784	CACNB3	1.1799	1.16217e-14
9219	MTA2	-0.20523	1.0819e-05
29998	BICRA	-0.25507	0.0407403
5037	PEBP1	-0.300856	1.01641e-09
25912	C1orf43	0.24464	1.10685e-07
4282	MIF	-0.625797	2.38967e-25
100272147	CMC4	0.688776	4.89248e-06
26098	EDRF1	-0.382492	0.000178403
79641	ROGDI	0.468216	0.00751772
10362	HMG20B	-0.319876	0.000153031
80018	NAA25	-0.298688	3.39567e-08
359845	RFLNB	-0.306901	3.14477e-05
11316	COPE	-0.400712	1.77749e-07
5695	PSMB7	-0.128256	0.0168408
4059	BCAM	0.513611	0.00299372
5434	POLR2E	-0.308498	1.2723e-07
126014	OSCAR	0.854613	2.93629e-14
80724	ACAD10	0.75135	7.58065e-05
11021	RAB35	-0.419013	1.10256e-15
7699	ZNF140	0.317721	0.00192033
55069	TMEM248	-0.248177	0.000501569
23395	LARS2	0.193406	0.00702757
5757	PTMA	-0.757688	2.08079e-95
10749	KIF1C	-0.175075	0.000380845
1123	CHN1	-0.256652	0.00634547
10523	CHERP	-0.548906	1.04984e-20
81618	ITM2C	0.985969	1.11167e-47
57102	C12orf4	0.278936	0.0168342
54957	TXNL4B	0.235342	0.0179076
10312	TCIRG1	0.395834	0.000274802
116496	FAM129A	0.18221	0.00246696
84926	SPRYD3	-0.423281	3.71838e-07
100129083	LOC100129083	2.23922	0.0147771
215	ABCD1	1.09055	8.73907e-10
301	ANXA1	-0.200642	0.000246019
375	ARF1	-0.238451	1.77622e-08
5955	RCN2	-0.284583	1.43132e-06
29915	HCFC2	0.612295	1.23653e-05
1434	CSE1L	-0.191626	0.000103789
10076	PTPRU	1.08468	0.00396184
8914	TIMELESS	0.187421	0.000179772
112	ADCY6	0.490931	6.42579e-07
9582	APOBEC3B	1.00231	1.91953e-21
1832	DSP	-0.149896	0.00152954
113146	AHNAK2	0.809516	1.68493e-62
79077	DCTPP1	-0.344704	1.02299e-07
25836	NIPBL	-0.317071	8.56984e-05
10318	TNIP1	0.121755	0.0136994
167153	TENT2	0.19358	0.00991146
58986	TMEM8A	0.398284	1.73226e-07
23064	SETX	-0.306141	6.89637e-07
84033	OBSCN	0.456853	0.0356285
7763	ZFAND5	-0.392862	4.46438e-20
6322	SCML1	-0.282563	0.000244319
4881	NPR1	2.46629	0.00892433
7473	WNT3	0.389084	0.00333144
4439	MSH5	0.511403	0.000178025
2879	GPX4	0.257267	1.7745e-06
23197	FAF2	0.157431	0.00117041
6207	RPS13	-0.447852	2.836e-18
2286	FKBP2	-0.376235	0.000103371
84939	MUM1	-0.358544	0.000210623
29979	UBQLN1	-0.251191	2.43271e-07
953	ENTPD1	-0.207833	0.0232953
10331	B3GNT3	0.935942	0.0157181
10039	PARP3	1.28631	4.19766e-43
121512	FGD4	0.715211	5.98885e-06
200316	APOBEC3F	0.637413	0.000558841
124995	MRPL10	0.201422	0.000220556
57620	STIM2	-0.401319	6.35863e-07
25888	ZNF473	-0.372459	3.07078e-05
23252	OTUD3	-0.30478	0.0294801
54407	SLC38A2	0.137141	0.00294427
11266	DUSP12	0.179982	0.036819
55813	UTP6	-0.263871	0.000573132
54534	MRPL50	-0.262281	0.0207559
9394	HS6ST1	-0.270518	0.000481123
55314	TMEM144	0.461545	0.00236416
10133	OPTN	0.524082	1.8063e-20
506	ATP5F1B	-0.206349	9.35705e-08
1843	DUSP1	0.493772	8.1482e-09
6605	SMARCE1	-0.244186	1.78472e-08
2356	FPGS	-0.177755	0.0204777
22948	CCT5	-0.567928	2.67949e-50
4092	SMAD7	0.826589	0.00372595
1062	CENPE	-0.63659	5.27922e-11
7546	ZIC2	-0.70699	2.75614e-14
23379	ICE1	-0.433767	6.51926e-18
54795	TRPM4	1.1904	3.7462e-11
80227	PAAF1	0.5585	2.45091e-07
57560	IFT80	0.304315	0.0113063
389524	GTF2IRD2B	0.761004	0.00389249
286	ANK1	0.543818	0.00421555
23471	TRAM1	-0.168292	0.00174622
377	ARF3	-0.172838	3.69409e-05
27346	TMEM97	-0.28327	6.26221e-09
38	ACAT1	-0.184978	0.0065737
347735	SERINC2	1.24483	6.91565e-08
6059	ABCE1	-0.300585	2.29606e-09
1773	DNASE1	0.522846	0.00260377
65982	ZSCAN18	1.00026	2.9063e-18
4174	MCM5	-0.544807	6.97187e-26
1072	CFL1	-0.586869	2.17298e-65
81570	CLPB	-0.443344	1.3599e-06
57650	CIP2A	-0.26735	1.13807e-05
404550	C16orf74	0.863569	1.21848e-05
11137	PWP1	-0.175102	0.00513018
64710	NUCKS1	-0.489935	1.73002e-25
57645	POGK	0.201613	2.79655e-05
151987	PPP4R2	-0.205394	0.000311023
23268	DNMBP	0.196287	0.00842798
79595	SAP130	-0.1744	0.0131046
51465	UBE2J1	-0.233847	9.70138e-06
22992	KDM2A	-0.146005	0.00316438
50855	PARD6A	0.589853	0.000244433
80279	CDK5RAP3	0.161539	0.0254554
84446	BRSK1	0.723577	0.000714791
27042	UTP25	-0.481632	3.05442e-14
114788	CSMD3	1.23008	0.0250336
3297	HSF1	0.237964	5.40158e-05
7629	ZNF76	0.77906	1.84639e-14
55540	IL17RB	0.682651	0.0470005
2314	FLII	-0.117339	0.00156323
4942	OAT	-0.213094	0.000510719
56927	GPR108	0.290745	0.0294146
51761	ATP8A2	0.798493	0.0118097
8315	BRAP	0.289395	0.00321229
92335	STRADA	0.426725	3.33467e-06
253832	ZDHHC20	-0.244663	6.09519e-05
11274	USP18	0.371027	0.000419607
51186	TCEAL9	0.180202	0.0249931
55324	ABCF3	-0.234665	0.000793606
157570	ESCO2	-0.249544	0.00330769
150962	PUS10	0.419772	0.016731
9469	CHST3	0.587914	2.57532e-12
138050	HGSNAT	0.692014	8.64239e-31
5981	RFC1	0.285953	6.02045e-06
9446	GSTO1	-0.453295	8.81403e-11
54165	DCUN1D1	-0.191468	0.0068182
9515	STXBP5L	-0.763993	0.000742464
79886	CAAP1	-0.240408	0.0407932
57082	KNL1	-0.27141	0.00110958
102724023	GATD3B	0.376593	0.000102167
80755	AARSD1	0.315077	0.0123958
80790	CMIP	-0.33829	1.67293e-16
64342	HS1BP3	0.423367	0.000164962
10548	TM9SF1	0.294874	2.93235e-05
23774	BRD1	-0.22744	0.0188762
51390	AIG1	0.754191	4.94063e-11
56943	ENY2	-0.20981	0.00451375
116064	LRRC58	-0.30875	1.58953e-08
54906	FAM208B	-0.364994	6.50866e-11
2113	ETS1	-0.20823	2.995e-07
4053	LTBP2	1.49675	9.4662e-18
63891	RNF123	0.173741	0.0416661
22875	ENPP4	0.308693	0.000210605
51429	SNX9	0.158455	0.014833
9055	PRC1	-0.361309	4.4404e-18
441273	SPDYE2	-0.630229	0.0387103
29994	BAZ2B	0.616743	7.7159e-08
9076	CLDN1	0.82603	1.20581e-53
23787	MTCH1	0.124187	0.00430824
64419	MTMR14	0.266767	0.000144605
11078	TRIOBP	0.89039	1.5609e-32
79991	STN1	0.551445	4.44598e-05
78991	PCYOX1L	1.17717	7.74281e-06
102724159	LOC102724159	-0.576515	4.50476e-14
261729	STEAP2	0.491921	0.00034715
11163	NUDT4	-0.26284	9.74355e-06
23277	CLUH	-0.43511	2.74455e-17
161	AP2A2	0.152042	0.00743626
8720	MBTPS1	-0.388897	5.41059e-16
10848	PPP1R13L	-0.250595	0.00301478
396	ARHGDIA	-0.556266	6.93661e-27
328	APEX1	-0.185081	0.000398795
9924	PAN2	0.494949	0.000477961
26471	NUPR1	2.71158	7.6818e-16
6237	RRAS	0.378486	6.48766e-07
6456	SH3GL2	0.791018	0.0357971
144501	KRT80	-0.646987	1.65656e-24
1292	COL6A2	1.64045	1.45293e-11
5422	POLA1	-0.408842	2.50793e-12
6187	RPS2	-0.0941419	0.0199198
950	SCARB2	0.595277	8.52158e-34
51805	COQ3	-0.387323	0.00558385
6430	SRSF5	-0.180244	0.00141677
11034	DSTN	-0.244755	4.24556e-05
51371	POMP	-0.198093	0.000259862
8193	DPF1	0.521474	0.00222842
439921	MXRA7	0.550506	8.65293e-19
51024	FIS1	0.252226	0.00979914
26994	RNF11	0.424926	5.08799e-11
55633	TBC1D22B	0.381127	7.69552e-06
7050	TGIF1	0.638476	1.32198e-16
445	ASS1	0.663019	4.38748e-05
7993	UBXN8	-0.320751	0.0347827
55930	MYO5C	0.511727	0.00159451
9208	LRRFIP1	-0.226726	0.000104029
400709	SIGLEC16	-0.859633	0.00818029
200424	TET3	-0.404242	8.25942e-06
10347	ABCA7	0.969962	4.02729e-15
23094	SIPA1L3	-0.291023	1.30158e-06
92312	MEX3A	0.645388	1.54507e-06
6160	RPL31	-0.612032	7.45589e-28
10944	C11orf58	-0.245092	6.16664e-06
79144	PPDPF	0.238924	0.000122074
57763	ANKRA2	0.782169	1.85582e-06
10758	TRAF3IP2	0.518367	3.33275e-05
51088	KLHL5	0.229901	0.000244235
85379	KIAA1671	0.19492	0.000722076
116444	GRIN3B	1.86488	0.000689533
54968	TMEM70	-0.406622	4.33286e-06
6760	SS18	-0.119512	0.0401034
9709	HERPUD1	-0.441887	5.32793e-14
5467	PPARD	0.279362	0.000103738
54981	NMRK1	0.465392	0.00326168
90121	TSR2	0.146638	0.0273224
118424	UBE2J2	-0.321657	6.5195e-05
3423	IDS	0.211884	2.78667e-05
64434	NOM1	-0.446892	8.98206e-12
6611	SMS	-0.349495	1.60352e-17
23214	XPO6	-0.296499	3.8719e-11
6227	RPS21	-0.694864	5.71945e-33
22878	TRAPPC8	-0.214592	0.0180386
57608	JCAD	0.370038	0.0206976
30968	STOML2	-0.113366	0.0442433
124454	EARS2	-0.241803	0.00868733
5140	PDE3B	-0.478391	1.12864e-05
5627	PROS1	0.367401	1.99088e-06
5836	PYGL	0.420748	3.48856e-13
6167	RPL37	-0.636031	1.04426e-44
55626	AMBRA1	0.173132	0.0451651
1677	DFFB	-0.595186	0.00115105
84969	TOX2	1.36287	0.000167526
55676	SLC30A6	0.165314	0.0203751
54531	MIER2	-0.399099	6.24957e-06
958	CD40	0.876128	0.00608459
55224	ETNK2	0.677177	4.74497e-15
1440	CSF3	3.18875	6.37308e-05
5134	PDCD2	-0.399093	5.9751e-12
90990	KIFC2	0.513629	0.00168699
55311	ZNF444	-0.233837	0.0309085
23682	RAB38	1.06307	0.00155024
5511	PPP1R8	-0.201484	0.00965558
8826	IQGAP1	0.294164	1.6113e-12
10914	PAPOLA	-0.444752	3.37978e-23
128710	SLX4IP	0.276956	0.0340819
79031	PDCL3	-0.279352	0.000654407
3133	HLA-E	0.389326	8.91645e-16
10236	HNRNPR	-0.483206	8.03864e-33
51246	SHISA5	0.479243	1.05631e-21
22938	SNW1	-0.138277	0.0361794
9392	TGFBRAP1	-0.510687	7.83155e-17
9488	PIGB	0.395277	0.00222199
151648	SGO1	-0.177426	0.0388041
256764	WDR72	0.43014	0.033411
4686	NCBP1	-0.240908	8.04289e-05
85476	GFM1	-0.186327	0.00284785
79858	NEK11	0.400566	0.0393432
79811	SLTM	-0.428281	1.91369e-16
3181	HNRNPA2B1	-0.47187	4.03937e-36
9789	SPCS2	-0.159424	0.0188684
389792	IER5L	0.758916	0.00444648
347733	TUBB2B	1.00502	1.49287e-06
81839	VANGL1	-0.524141	9.64697e-14
84795	PYROXD2	1.44061	0.000239379
84517	ACTRT3	-0.382556	0.0296081
5921	RASA1	0.238868	0.00210001
86	ACTL6A	-0.204927	0.000219506
9516	LITAF	0.340904	0.000187608
2178	FANCE	-0.25668	0.0165832
472	ATM	0.29329	3.27341e-05
8815	BANF1	-0.542725	1.12049e-24
23042	PDXDC1	-0.407976	0.00093106
54585	LZTFL1	-0.288792	0.00753543
23479	ISCU	-2.74642	8.3602e-162
80144	FRAS1	1.57239	7.56588e-06
51750	RTEL1	-0.394925	9.18755e-05
84188	FAR1	-0.168517	0.00570908
1845	DUSP3	0.133583	0.0487564
89958	SAPCD2	-0.678398	1.43535e-17
56061	UBFD1	-0.251144	3.41299e-05
79629	OCEL1	0.627077	0.0133439
392617	ELFN1	1.45981	8.03608e-05
7290	HIRA	-0.259493	0.000684629
10134	BCAP31	-0.244574	3.56534e-06
83693	HSDL1	0.407391	6.33358e-08
64375	IKZF4	-0.415997	0.000252207
5360	PLTP	0.972953	0.000957661
55758	RCOR3	0.448941	6.16174e-08
9972	NUP153	-0.352722	1.12128e-15
116372	LYPD1	1.39169	0.00528954
6303	SAT1	0.756176	1.4297e-58
91404	SESTD1	-0.306795	0.0219227
1653	DDX1	-0.359682	1.98985e-13
9842	PLEKHM1	0.306132	0.00186113
83643	CCDC3	1.97889	0.0403523
7189	TRAF6	-0.24291	0.0339922
3434	IFIT1	1.10688	1.22357e-07
200035	NUDT17	1.07038	0.000107871
7185	TRAF1	1.58098	1.56978e-38
64425	POLR1E	-0.237765	8.1334e-05
64121	RRAGC	0.399511	8.94943e-07
3607	FOXK2	-0.194155	0.00116885
6334	SCN8A	0.336129	0.00397184
51296	SLC15A3	1.8489	0.0418551
55854	ZC3H15	-0.36741	3.72959e-10
3624	INHBA	5.04678	3.96862e-07
92840	REEP6	0.842629	0.0112966
10916	MAGED2	0.746017	2.8076e-41
694	BTG1	0.431996	1.71992e-06
1124	CHN2	0.810471	0.00541934
29079	MED4	-0.222363	0.00683725
11130	ZWINT	-0.140334	0.00368324
7307	U2AF1	-0.536528	1.06029e-23
91010	FMNL3	0.581035	2.8928e-12
114826	SMYD4	0.268031	0.00864197
6150	MRPL23	-0.245753	0.00488253
4591	TRIM37	0.398017	5.78712e-09
81857	MED25	-0.396204	1.5941e-07
219902	TMEM136	0.438666	3.13874e-05
85437	ZCRB1	0.19219	0.00388325
55671	PPP4R3A	-0.310266	1.76916e-06
7013	TERF1	-0.499964	1.4252e-14
84334	APOPT1	0.250334	0.00395647
31	ACACA	-0.287848	1.19852e-07
25897	RNF19A	0.435132	4.75371e-07
23310	NCAPD3	-0.269376	4.92845e-11
11194	ABCB8	-0.294765	0.0272068
7375	USP4	0.211076	0.00136756
58489	ABHD17C	-0.810953	3.77057e-06
1384	CRAT	0.90414	4.83537e-16
4610	MYCL	1.2681	0.0326908
27314	RAB30	0.347256	0.00246418
83442	SH3BGRL3	0.254987	9.17755e-08
1849	DUSP7	-0.229943	9.96717e-05
10152	ABI2	0.276026	3.5022e-08
140460	ASB7	0.282125	0.00499526
63826	SRR	0.326977	0.0220591
6125	RPL5	-0.612398	2.85567e-45
117246	FTSJ3	-0.331111	7.44316e-08
10564	ARFGEF2	0.410237	1.70846e-11
83855	KLF16	-0.440719	1.0711e-10
6632	SNRPD1	-0.591856	1.50328e-32
107987428	107987428	-0.457312	1.11374e-07
55638	SYBU	0.45124	0.039387
54856	GON4L	0.264927	5.63971e-05
3437	IFIT3	1.01218	4.39786e-07
6648	SOD2	0.239992	2.30926e-05
23173	METAP1	-0.3885	4.63063e-12
10765	KDM5B	0.235885	0.00181733
11147	HHLA3	0.713833	2.09094e-08
4240	MFGE8	0.944059	1.13663e-34
170394	PWWP2B	0.44363	0.00704384
170961	ANKRD24	1.98675	0.00101368
80206	FHOD3	0.79635	0.000464674
10283	CWC27	0.258272	0.00240309
1387	CREBBP	-0.19665	0.00404059
54815	GATAD2A	-0.521687	6.29714e-20
22898	DENND3	0.381472	0.000260529
27292	DIMT1	-0.307998	2.1495e-08
25946	ZNF385A	0.792354	1.25661e-08
2665	GDI2	-0.362013	7.70984e-17
7225	TRPC6	4.16715	0.0499002
201475	RAB12	-0.165003	0.00938919
5371	PML	0.236461	0.0267326
113419	TEX261	0.165	0.00190591
9191	DEDD	0.249358	0.000332907
1026	CDKN1A	1.3397	1.24674e-66
25797	QPCT	1.14948	1.37833e-22
51522	TMEM14C	0.226015	0.000252568
3673	ITGA2	0.369371	1.77865e-06
23673	STX12	0.243191	0.0188305
51320	MEX3C	0.315568	0.00148264
126308	MOB3A	0.276954	0.00750477
6774	STAT3	0.135603	0.0201161
1793	DOCK1	0.153015	0.0125219
3875	KRT18	-0.379641	3.48445e-26
3726	JUNB	0.472449	8.64616e-08
137835	TMEM71	2.4517	0.000121382
9801	MRPL19	-0.2149	0.00137463
78990	OTUB2	0.831902	0.00408957
10421	CD2BP2	-0.198171	0.00538877
79001	VKORC1	0.197499	0.0176928
3219	HOXB9	1.32987	2.07878e-16
100188893	TOMM6	-0.143374	0.0193017
122809	SOCS4	0.327761	0.00122376
114904	C1QTNF6	0.85262	3.40095e-10
6584	SLC22A5	0.477447	0.0134731
64788	LMF1	0.746551	2.83231e-05
112495	GTF3C6	-0.210232	0.00483949
64062	RBM26	-0.450887	6.04806e-12
135293	PM20D2	-0.356855	1.75845e-11
10253	SPRY2	-0.350788	0.000477259
162963	ZNF610	1.42855	0.0114414
11044	TENT4A	-0.197955	0.00108921
23521	RPL13A	-0.691009	1.11546e-63
10980	COPS6	-0.366518	1.71863e-15
199800	ADM5	-1.09113	0.00183139
9777	TM9SF4	0.256365	5.23812e-06
101928841	LOC101928841	0.5825	4.26189e-05
94241	TP53INP1	1.13264	0.0156141
3845	KRAS	-0.226991	0.00394341
100130302	SUPT20HL1	-1.46	3.95649e-06
79169	C1orf35	0.417509	0.00177805
6157	RPL27A	-0.661358	1.20621e-59
8795	TNFRSF10B	0.411214	2.04235e-15
134430	WDR36	-0.43891	1.31098e-14
4820	NKTR	-0.293129	0.00175033
1819	DRG2	-0.174771	0.0113916
3725	JUN	0.402253	0.000823413
6124	RPL4	-0.370846	4.08689e-20
2686	GGT7	1.41395	0.000710902
1291	COL6A1	1.07962	1.67103e-60
3482	IGF2R	0.527231	2.7729e-32
23139	MAST2	0.434661	6.25395e-14
84138	SLC7A6OS	0.452621	0.000272234
339231	ARL16	0.472912	3.14477e-05
5978	REST	-0.202807	0.0111663
6400	SEL1L	-0.178868	0.0162274
79039	DDX54	-0.417766	1.50319e-16
51222	ZNF219	-0.258346	0.023944
9978	RBX1	-0.507071	1.18945e-05
22850	ADNP2	-0.339329	0.000206492
83743	GRWD1	-0.543157	3.11358e-18
388962	BOLA3	0.314204	0.00110958
2309	FOXO3	0.13672	0.0314479
171586	ABHD3	-0.284682	0.0116027
55957	LIN37	0.440455	0.00694387
25895	EEF1AKMT3	0.512512	0.0125306
10766	TOB2	0.334336	1.87543e-07
10953	TOMM34	0.240773	1.71912e-07
8648	NCOA1	0.29068	0.000202479
7155	TOP2B	-0.58575	4.60205e-34
23366	KIAA0895	-0.492688	0.0179197
7266	DNAJC7	-0.283557	2.66874e-07
90313	TP53I13	0.619694	6.94771e-07
5328	PLAU	0.741887	5.28057e-62
3032	HADHB	0.180647	0.0114457
23474	ETHE1	0.344671	0.0382583
5756	TWF1	-0.174624	0.001847
6683	SPAST	-0.552341	3.94788e-11
4209	MEF2D	-0.17534	0.0034886
51538	ZCCHC17	0.248061	0.0108386
7027	TFDP1	-0.194512	4.65529e-06
6209	RPS15	-1.00291	1.23365e-86
59342	SCPEP1	0.309917	0.00581625
4026	LPP	0.191237	0.00328044
1855	DVL1	-0.305291	2.74144e-05
159090	FAM122B	-0.407666	7.34043e-13
4017	LOXL2	0.204264	0.000437503
9757	KMT2B	-0.213418	0.00927728
28985	MCTS1	-0.194694	0.008196
25998	IBTK	0.289565	3.82896e-05
84193	SETD3	-0.187808	0.00415977
552889	ATXN7L3B	-0.232727	0.00205603
55034	MOCOS	0.66833	3.20666e-08
84959	UBASH3B	0.343166	5.40592e-07
4645	MYO5B	0.318661	0.0291835
112812	FDX2	0.402481	0.00415418
5045	FURIN	-0.370518	3.1106e-10
100529215	ZNF559-ZNF177	-2.12768	0.0237379
6839	SUV39H1	-0.421905	1.33209e-10
81929	SEH1L	-0.371787	3.73791e-13
262	AMD1	-0.801823	1.3397e-42
91272	BOD1	-0.175336	0.026257
10785	WDR4	-0.842398	3.94398e-13
388561	ZNF761	-0.28719	0.0405196
9984	THOC1	-0.363214	1.11895e-07
23456	ABCB10	-0.186211	0.0222274
84265	POLR3GL	0.561773	3.63438e-05
152002	XXYLT1	-0.295445	0.00227518
55176	SEC61A2	0.990363	2.17309e-25
6653	SORL1	0.433505	2.11871e-09
10452	TOMM40	-0.469915	8.66734e-19
57727	NCOA5	-0.568023	1.64802e-16
80308	FLAD1	0.339239	5.11272e-06
2002	ELK1	-0.180843	0.000949626
5429	POLH	-0.177723	0.0304423
9761	MLEC	-0.292326	1.34077e-12
25	ABL1	0.393566	3.20674e-17
10806	SDCCAG8	0.529049	6.73943e-05
5007	OSBP	0.145394	0.0306791
64065	PERP	0.307931	9.19496e-10
10328	EMC8	-0.255056	0.00103376
54928	IMPAD1	-0.389905	3.82868e-15
9411	ARHGAP29	0.541653	4.52863e-16
10163	WASF2	0.139263	0.0112514
6183	MRPS12	-0.473189	6.87377e-09
132949	AASDH	0.341663	0.0109166
84790	TUBA1C	-0.372083	3.84344e-29
[truncated: 4,104 more rows]

## Sheet: supplementary dataset 3
GeneID	Gene Symbol
2140	EYA3
541468	LURAP1
219681	ARMC3
22943	DKK1
338707	B4GALNT4
10984	KCNQ1OT1
24147	FJX1
406918	MIR129-2
4978	OPCML
654429	LRTM2
56901	NDUFA4L2
84329	HVCN1
387914	SHISA2
728591	CCDC169
100526761	CCDC169-SOHLH2
100507533	SOX21-AS1
85416	ZIC5
283481	FGF14-AS2
283480	FGF14-IT1
6751	SSTR1
89932	PAPLN
145195	LINC02691
11261	CHP1
9488	PIGB
4734	NEDD4
729652	LOC729652
79903	NAA60
146434	ZNF597
27327	TNRC6A
65009	NDRG4
105371328	LOC105371328
54550	NECAB2
57338	JPH3
27132	CPNE7
5409	PNMT
516	ATP5MC1
64750	SMURF2
3993	LLGL2
10449	ACAA2
2593	GAMT
342977	NANOS3
406957	MIR181C
574457	MIR181D
53635	PTOV1
100506033	PTOV1-AS1
245711	SPDYA
107985879	LINC01833
150726	FBXO41
344167	FOXI3
205147	AMER3
55619	DOCK10
92737	DNER
151507	MSL3P1
58495	OVOL2
10388	SYCP2
63939	FAM217B
100132288	TEKT4P2
9215	LARGE1
79924	ADM2
1890	TYMP
106632260	RNA5-8SN1
109864281	RNA5-8SN2
109910381	RNA5-8SN3
100008587	RNA5-8SN5
109864274	RNA5-8SN4
106632264	RNA28SN1
109864282	RNA28SN2
109864272	RNA28SN4
100008589	RNA28SN5
776	CACNA1D
79825	EFCC1
57501	KIAA1257
131890	GRK7
116931	MED12L
151827	LRRC34
5522	PPP2R2C
80333	KCNIP4
10699	CORIN
100288413	ERVMER34-1
2823	GPM6A
90768	TENM3-AS1
4131	MAP1B
645323	LINC00461
3781	KCNN2
1809	DPYSL3
202134	FAM153B
5603	MAPK13
100129484	LOC100129484
105375304	LOC105375304
9586	CREB5
3486	IGFBP3
93986	FOXP2
154865	IQUB
2861	GPR37
136306	SVOPL
27147	DENND2A
285888	CNPY1
64478	CSMD1
100505501	LOC100505501
9760	TOX
286183	NKAIN3
83482	SCRT1
8928	FOXH1
84988	PPP1R16A
441459	ANKRD18B
441425	ANKRD20A3
84210	ANKRD20A1
441430	ANKRD20A2
4920	ROR2
25861	WHRN
2934	GSN
4010	LMX1B
389840	MAP3K15
1756	DMD
8406	SRPX
84679	SLC9A7
7317	UBA1
10013	HDAC6
10084	PQBP1
10245	TIMM17B
23133	PHF8
54954	FAM120C
139886	SPIN4
23229	ARHGEF9
55613	MTMR8
9754	STARD8
64219	PJA1
1896	EDA
3476	IGBP1
24137	KIF4A
51248	PDZD11
54857	GDPD2
93953	GCNA
54821	ERCC6L
4435	CITED1
27330	RPS6KA6
7552	ZNF711
340562	SATL1
1821	DRP2
79710	MORC4
827	CAPN6
139818	DOCK11
55922	NKRF
23157	SEPTIN6
28985	MCTS1
51765	STK26
347475	CCDC160
2273	FHL1
2258	FGF13
10046	MAMLD1
4534	MTM1
8776	MTMR1
6535	SLC6A8
139728	PNCK
3654	IRAK1
100313781	MIR718
4204	MECP2
2010	EMD
6134	RPL10
63976	PRDM16
23261	CAMTA1
54897	CASZ1
84301	DDI2
8672	EIF4G3
2035	EPB41
9698	PUM1
55194	EVA1B
3633	INPP5B
266675	BEST4
55624	POMGNT1
102724077	LINC01389
79871	RPAP2
101928079	SLC44A3-AS1
55204	GOLPH3L
460	ASTN1
2104	ESRRG
6262	RYR2
100130331	LOC100130331
6000	RGS7
105	ADARB2
100506939	PRKG1-AS1
83938	LRMDA
10718	NRG3
79591	ARMH3
9644	SH3PXD2A
84632	AFAP1L2
282973	JAKMIP3
54777	CFAP46
3784	KCNQ1
89797	NAV2
120114	FAT3
57476	GRAMD1B
144699	FBXL14
93589	CACNA2D4
360030	NANOGNB
51071	DERA
100874364	HOXC-AS2
4842	NOS1
84274	COQ5
7750	ZMYM2
26960	NBEA
10910	SUGT1
11166	SOX21
9358	ITGBL1
2259	FGF14
1948	EFNB2
23026	MYO16
23263	MCF2L
22821	RASA3
145581	LRFN5
22890	ZBTB1
102723809	LOC102723809
9628	RGS6
2567	GABRG3
6263	RYR3
2200	FBN1
101928527	PIGBOS1
283659	PRTG
79400	NOX5
9915	ARNT2
101927112	LINC01581
400456	LINC01197
7026	NR2F2
29066	ZC3H7A
55313	CPPED1
9780	PIEZO1
64359	NXN
4641	MYO1C
8522	GAS7
9862	MED24
105371814	LOC105371814
10642	IGF2BP1
27092	CACNG4
9931	HELZ
124602	KIF19
9368	SLC9A3R1
60386	SLC25A19
114804	RNF157
10801	SEPTIN9
9267	CYTH1
103091864	SNHG22
22904	SBNO2
54760	PCSK4
2788	GNG7
5802	PTPRS
57139	RGL3
9466	IL27RA
163115	ZNF781
101930071	LOC101930071
3991	LIPE
100996307	LIPE-AS1
653583	PHLDB3
79147	FKRP
30846	EHD2
2906	GRIN2D
114783	LMTK3
6861	SYT5
23040	MYT1L
150946	GAREM2
79623	GALNT14
101927438	LINC01800
27332	ZNF638
80146	UXS1
84172	POLR1B
654433	PAX8-AS1
7849	PAX8
57628	DPP10
2571	GAD1
841	CASP8
471	ATIC
8941	CDK5R2
151473	SLC16A14
401036	ASB18
9759	HDAC4
64405	CDH22
57167	SALL4
284757	MIR646HG
3763	KCNJ6
10317	B3GALT5
89766	UMODL1
9619	ABCG1
27443	CECR2
646074	POM121L10P
644165	BCRP3
23331	TTC28
7078	TIMP3
8224	SYN3
10766	TOB2
6721	SREBF2
25817	TAFA5
440836	ODF3B
100861532	RNA45SN5
106631777	RNA45SN1
109864271	RNA45SN4
109864279	RNA45SN2
7476	WNT7A
5793	PTPRG
6091	ROBO1
6152	RPL24
23023	TMCC1
6474	SHOX2
6657	SOX2
347689	SOX2-OT
55351	STK32B
952	CD38
287	ANK2
84162	KIAA1109
2247	FGF2
55534	MAML3
3622	ING2
2195	FAT1
54514	DDX4
109729137	MEF2C-AS2
101929710	LOC101929710
9627	SNCAIP
9542	NRG2
56147	PCDHA1
56146	PCDHA2
56145	PCDHA3
56144	PCDHA4
56143	PCDHA5
56142	PCDHA6
56141	PCDHA7
56140	PCDHA8
9752	PCDHA9
56139	PCDHA10
56138	PCDHA11
56137	PCDHA12
56136	PCDHA13
100996385	LOC100996385
56940	DUSP22
154215	NKAIN2
90632	LINC00473
11033	ADAP1
84310	C7orf50
221935	SDK1
196	AHR
26053	AUTS2
58508	KMT2C
5799	PTPRN2
55790	CSGALNACT1
137970	UNC5D
5789	PTPRD
6461	SHB
80036	TRPM3
23245	ASTN2
157922	CAMSAP1
375775	PNPLA7
139105	BEND2
6792	CDKL5
5256	PHKA2
10149	ADGRG2
30011	SH3KBP1
22866	CNKSR2
100873065	PTCHD1-AS
5422	POLA1
11141	IL1RAPL1
2710	GK
257397	TAB3
286464	CFAP47
7102	TSPAN7
54880	BCOR
8573	CASK
280657	SSX6P
6855	SYP
1184	CLCN5
65267	WNK3
2245	FGD1
54552	GNL3L
10916	MAGED2
11279	KLF8
92249	LINC01278
81887	LAS1L
4983	OPHN1
286451	YIPF6
1947	EFNB1
56159	TEX11
2705	GJB1
9203	ZMYM3
6872	TAF1
340527	NHSL2
5303	PIN4
55869	HDAC8
5255	PHKA1
139201	MAP2K4P1
554203	JPX
100302692	FTX
6567	SLC16A2
22	ABCB7
546	ATRX
84061	MAGT1
538	ATP7A
51616	TAF9B
254065	BRWD3
139322	APOOL
117154	DACH2
27328	PCDH11X
1730	DIAPH2
2491	CENPI
100131755	ARMCX4
84460	ZMAT1
728343	NXF2B
56001	NXF2
100528062	ARMCX5-GPRASP2
79921	TCEAL4
51209	RAB9B
26280	IL1RAPL2
79589	RNF128
2182	ACSL4
84187	TMEM164
9949	AMMECR1
7224	TRPC5
340595	RTL4
101928437	LOC101928437
3358	HTR2C
2892	GRIA3
10813	UTP14A
2000	ELF4
286467	FIRRE
286410	ATP11C
83692	CD99L2
3149	HMGB3
1852	DUSP9
2157	F8
55217	TMLHE

## Sheet: supplementary dataset 4
Function	GeneID	Gene Symbol	Log2 (KD/Ctrl)	Qvalue (KD/Ctrl)
blood coagulation	2157	F8	1.02531	4.36e-12
cell cycle, prliferation, and apoptosins	65009	NDRG4	1.69113	0.00391873
cell cycle, prliferation, and apoptosins	841	CASP8	0.375354	2.41e-08
cell cycle, prliferation, and apoptosins	30011	SH3KBP1	0.408861	3.4e-18
cell cycle, prliferation, and apoptosins	55313	CPPED1	0.529675	1.18e-05
cell cycle, prliferation, and apoptosins	28985	MCTS1	-0.194694	0.008196
cell cycle, prliferation, and apoptosins	441459	ANKRD18B	-0.390393	0.0259394
cell cycle, prliferation, and apoptosins	7102	TSPAN7	0.904268	0.0126466
cell cycle, prliferation, and apoptosins	9542	NRG2	1.31083	0.000489
cell cycle, prliferation, and apoptosins	51765	STK26	-0.154035	0.00931462
cell cycle, prliferation, and apoptosins	22821	RASA3	-0.146084	0.0311095
cellular polarization and migration	2195	FAT1	-0.405509	4.1e-13
Chromatin remodeling	7750	ZMYM2	0.225591	0.000799
Chromatin remodeling	10910	SUGT1	-0.435996	7.18e-12
Chromatin remodeling	54552	GNL3L	-0.492827	2.3e-20
Chromatin remodeling	54821	ERCC6L	-0.301409	0.00383528
Chromatin remodeling	64750	SMURF2	0.155384	0.000298
Chromatin remodeling	79903	NAA60	-0.20937	0.00850033
cytoskeleton remodeling	4983	OPHN1	0.357577	0.001392
cytoskeleton remodeling	2245	FGD1	0.378212	6.23e-07
cytoskeleton remodeling	2934	GSN	0.964895	5.63e-16
cytoskeleton remodeling	4131	MAP1B	0.900037	1.09e-39
cytoskeleton remodeling	4534	MTM1	-0.293258	0.0230841
cytoskeleton remodeling	4641	MYO1C	-0.134048	0.00160786
cytoskeleton remodeling	9203	ZMYM3	0.269542	0.000573
cytoskeleton remodeling	9368	SLC9A3R1	-0.284388	5.54e-05
cytoskeleton remodeling	10801	SEPTIN9	-0.18972	5.91e-06
cytoskeleton remodeling	23157	SEPTIN6	0.2446	3.34e-05
cytoskeleton remodeling	254065	BRWD3	-0.372249	0.00482567
cytoskeleton remodeling	1809	DPYSL3	1.29117	1.99e-33
cytoskeleton remodeling	6792	CDKL5	0.403925	0.00220706
DNA replication and repair	3149	HMGB3	-0.64928	3.03e-28
DNA replication and repair	5422	POLA1	-0.408842	2.51e-12
DNA replication and repair	10766	TOB2	0.334336	1.88e-07
DNA replication and repair	79710	MORC4	0.419463	1.32e-09
DNA replication and repair	89797	NAV2	0.846623	5.17e-15
Endoplasmic reticulum function	23023	TMCC1	0.755346	3.98e-15
Guanine nucleotide-exchange factor	139818	DOCK11	0.818403	0.00035
ion homeostasis	2906	GRIN2D	0.725997	0.00100011
ion homeostasis	9780	PIEZO1	-0.203315	0.00397184
ion homeostasis	22	ABCB7	-0.335842	0.00480764
ion homeostasis	287	ANK2	0.789829	8.13e-11
Metabolism	516	ATP5MC1	-0.376927	7.34e-05
Metabolism	538	ATP7A	0.352134	0.0109592
Metabolism	2182	ACSL4	-0.278694	5.48e-06
Metabolism	6567	SLC16A2	2.45852	4.11e-23
Metabolism	2593	GAMT	0.728282	1.52e-07
Metabolism	55217	TMLHE	0.455926	8.06e-05
Metabolism	9488	PIGB	0.395277	0.00222199
Metabolism	9619	ABCG1	4.13792	0.0174351
Metabolism	10449	ACAA2	0.179263	0.0123473
Metabolism	11261	CHP1	-0.261821	4.69e-06
Metabolism	51071	DERA	0.346676	0.000796
Metabolism	84679	SLC9A7	0.568051	3.69e-16
Metabolism	84274	COQ5	0.36574	0.00774775
Metabolism	286410	ATP11C	-0.252378	0.000498
Mitohodnrial protein import	10245	TIMM17B	0.175458	0.0218683
neuronal function	80333	KCNIP4	-1.16459	0.0423164
Oxidative stress	9644	SH3PXD2A	0.600246	9.35e-07
Oxidative stress	8406	SRPX	0.732447	7.65e-05
Protein translational modification	5256	PHKA2	-0.234881	0.0416438
Protein translational modification	150726	FBXO41	0.399982	0.000191
Protein transporation	51209	RAB9B	0.653448	0.0116193
protein ubiquitination	84301	DDI2	-0.373951	0.0146276
ribosome assembly	6134	RPL10	-0.865779	8.85e-88
ribosome assembly	6152	RPL24	-0.43241	1.21e-20
ribosome assembly	8672	EIF4G3	0.164196	0.00403689
ribosome assembly	81887	LAS1L	-0.339985	6.61e-07
ribosome assembly	84310	C7orf50	0.33595	3.5e-06
synaptic function	8224	SYN3	-1.09785	5.39e-36
synaptic function	8573	CASK	-0.464178	1.47e-12
synaptic function	9752	PCDHA9	-1.57204	0.0452824
synaptic function	23245	ASTN2	-0.378148	0.000325
synaptic function	56140	PCDHA8	4.71234	0.0128267
transcription regulation	79591	ARMH3	0.497201	1.17e-08
transcription regulation	196	AHR	-0.379274	0.00368067
transcription regulation	2000	ELF4	0.530295	3.36e-16
transcription regulation	4204	MECP2	0.13888	0.0377696
transcription regulation	6721	SREBF2	-0.130299	0.00938582
transcription regulation	9586	CREB5	0.435502	0.000111
transcription regulation	9915	ARNT2	1.11735	1.08e-05
transcription regulation	10046	MAMLD1	0.887837	6.36e-06
transcription regulation	10084	PQBP1	-0.182709	0.00701308
transcription regulation	53635	PTOV1	-0.5857	3.1e-20
transcription regulation	54880	BCOR	0.167701	0.0203092
transcription regulation	55922	NKRF	-0.298777	8.38e-06
transcription regulation	84172	POLR1B	-0.320247	7.6e-10
transcription regulation	84632	AFAP1L2	1.21994	0.0434221
transcription regulation	146434	ZNF597	0.440657	0.000633
transcription regulation	257397	TAB3	0.360474	5.82e-08
transcription regulation	9759	HDAC4	-0.410568	0.0147652
transcription regulation	6474	SHOX2	-0.659848	2.7e-07
Unknown function	10916	MAGED2	0.746017	2.81e-41
Unknown function	24147	FJX1	-0.593645	7.18e-12
Unknown function	51248	PDZD11	0.332572	0.00109083
Unknown function	55351	STK32B	2.4248	7.18e-09
Unknown function	57476	GRAMD1B	0.716464	1.29e-07
Unknown function	79924	ADM2	1.45721	2.62e-09
Unknown function	83692	CD99L2	0.332099	3.93e-06
Unknown function	84187	TMEM164	-0.252146	0.00191114
Unknown function	6461	SHB	-0.168577	0.039466
Unknown function	6855	SYP	-0.726238	0.00168699
WNT signaling	22943	DKK1	-0.842624	0.00930776
